# Supplementary material for: A Novel Divergent Geminivirus Identified in Asymptomatic New World Cactaceae Plants
Source: Viruses. 2020 Apr 3;12(4):398. doi: 10.3390/v12040398 (PMC7232249; doi:10.3390/v12040398)
Supplement: Supplementary file 1 [file viruses-12-00398-s001.zip]

Archive with 6 entries (6 files):
- Supplementary_Data_1_final.xlsx
- Supplementary_Data_2_final.xlsx
- Supplementary_Data_3_final.xlsx
- Supplementary_Data_4.txt
- Supplementary_Data_5.txt
- SupplementaryFigure1.pdf
