# Supplementary material for: A Novel Divergent Geminivirus Identified in Asymptomatic New World Cactaceae Plants
Source: Viruses. 2020 Apr 3;12(4):398. doi: 10.3390/v12040398 (PMC7232249; doi:10.3390/v12040398)
Supplement: Supplementary file 1 [file viruses-12-00398-s001.zip › Supplementary_Data_1_final.xlsx]

## Sheet: Cactaceae
Sample #	Lab ID	OpV1 isolates	Lab ID	Sample	Country	Collection year	Notes	Reference ID	Scale Insects
1	RE_C1		RE_C1	Cereus sp.	Reunion	2018
2	RE_C2		RE_C2	Hylocereus sp.	Reunion	2018
3	RE_C4		RE_C4	Opuntia sp.	Reunion	2018
4	RE_C5		RE_C5	Opuntia sp.	Reunion	2018
5	RE_C6		RE_C6	Selenicereus	Reunion	2018
6	RE_C7		RE_C7	Hylocereus sp.	Reunion	2018
7	RE_C8		RE_C8	Opuntia sp.	Reunion	2018
8	RE_C9		RE_C9	Opuntia sp.	Reunion	2018
9	RE_C10		RE_C10	Opuntia sp.	Reunion	2018
10	RE_C11		RE_C11	Opuntia sp.	Reunion	2018
11	RE_C12		RE_C12	Opuntia sp.	Reunion	2018
12	RE_C13		RE_C13	Opuntia sp.	Reunion	2018
13	RE_C14		RE_C14	Opuntia sp.	Reunion	2018
14	RE_C15		RE_C15	Opuntia sp.	Reunion	2018
15	RE_C16		RE_C16	Opuntia sp.	Reunion	2018
16	RE_C17		RE_C17	Opuntia sp.	Reunion	2018
17	RE_C18		RE_C18	Opuntia sp.	Reunion	2018
18	RE_C19		RE_C19	Opuntia sp.	Reunion	2018
19	RE_C20		RE_C20	Opuntia sp.	Reunion	2018
20	2C		2C	Carnegia gigantea	USA	2014
21	6C		6C	Carnegia gigantea	USA	2014
22	11C		11C	Carnegia gigantea	USA	2014
23	2SM		2SM	Carnegia gigantea	USA	2014
24	3SM		3SM	Carnegia gigantea	USA	2014
25	5V		5V	Carnegia gigantea	USA	2014
26	SGP-5		SGP-5	Carnegia gigantea	USA	2014
27	TH-1		TH-1	Carnegia gigantea	USA	2017
28	TH-2		TH-2	Carnegia gigantea	USA	2017
29	TH-3		TH-3	Carnegia gigantea	USA	2017
30	TH-4		TH-4	Carnegia gigantea	USA	2017
31	TH-5		TH-5	Carnegia gigantea	USA	2017
32	TH-6		TH-6	Carnegia gigantea	USA	2017
33	TH-7		TH-7	Carnegia gigantea	USA	2017
34	TH-8		TH-8	Carnegia gigantea	USA	2017
35	TH-9		TH-9	Carnegia gigantea	USA	2017
36	TH-10		TH-10	Carnegia gigantea	USA	2017
37	TH-11		TH-11	Carnegia gigantea	USA	2017
38	TH-12		TH-12	Carnegia gigantea	USA	2017
39	TH-13		TH-13	Carnegia gigantea	USA	2017
40	TH-14		TH-14	Carnegia gigantea	USA	2017
41	TH-15		TH-15	Carnegia gigantea	USA	2017
42	TH-16		TH-16	Carnegia gigantea	USA	2017
43	TH-17		TH-17	Carnegia gigantea	USA	2017
44	TH-18		TH-18	Carnegia gigantea	USA	2017
45	TH-19		TH-19	Carnegia gigantea	USA	2017
46	TH-20		TH-20	Carnegia gigantea	USA	2017
47	Lagnes1		Lagnes1	Opuntia sp.	France	2018
48	Lagnes2		Lagnes2	Opuntia sp.	France	2018
49	Lagnes3		Lagnes3	Opuntia sp.	France	2018
50	Blue_House		Blue House	Opuntia sp.	Spain	2018
51	Lighthouse-1		Lighthouse-1	Opuntia sp.	Spain	2018
52	Lighthouse-2		Lighthouse-2	Opuntia sp.	Spain	2018
53	Hanno's_house		Hanno's house	Opuntia sp.	Spain	2018
54	Louro_beach-1		Louro beach-1	Opuntia sp.	Spain	2018
55	Louro_beach-2		Louro beach-2	Opuntia sp.	Spain	2018
56	Chigliacci1		Chigliacci1	Opuntia sp.	France	2018
57	Chigliacci2		Chigliacci2	Opuntia sp.	France	2018
58	Maison_Pierragia		Maison Pierragia	Opuntia sp.	France	2018
59	Marrakesh2		Marrakesh2	Opuntia sp.	Morocco	2018
60	OP-1		OP-1	Opuntia sp.	France	2018
61	OP-2		OP-2	Opuntia sp.	France	2018
62	OP-3		OP-3	Opuntia sp.	France	2018
63	OP-4		OP-4	Opuntia sp.	France	2018
64	OP-5		OP-5	Opuntia sp.	France	2018
65	OP-6		OP-6	Opuntia sp.	France	2018
66	OP-7		OP-7	Opuntia sp.	France	2018
67	OP-8		OP-8	Opuntia sp.	France	2018
68	OP-9		OP-9	Opuntia sp.	France	2018
69	OP-10		OP-10	Opuntia sp.	France	2018
70	OP-11		OP-11	Opuntia sp.	France	2018
71	OP-12		OP-12	Opuntia sp.	France	2018
72	OP-13		OP-13	Opuntia sp.	France	2018
73	OP-14		OP-14	Opuntia sp.	France	2018
74	ASUH_1		ASUH 1	Opuntia engelmannii	USA	1984	ASU herbarium	147148
75	ASUH_2		ASUH 2	Opuntia rufida	Mexico	1977	ASU herbarium	ASU0058467
76	ASUH_3		ASUH 3	Cylindropuntia sp.	USA	2016	ASU herbarium	ASU0297165
77	ASUH_4		ASUH 4	Cylindropuntia sp.	USA	1962	ASU herbarium	123988
78	ASUH_5		ASUH 5	Opuntia engelmannii	USA	2010	ASU herbarium	281950
79	ASUH_6		ASUH 6	Opuntia santa rita	Mexico	2001	ASU herbarium	ASU0058475
80	ASUH_7		ASUH 7	Opuntia engelmannii	USA	1988	ASU herbarium	57200
81	ASUH_8		ASUH 8	Opuntia basilaris	USA	1968	ASU herbarium	ASU0052196
82	ASUH_9		ASUH 9	Opuntia rufida	Mexico	2000	ASU herbarium	ASU0058470
83	ASUH_10		ASUH 10	Nopalea gaumeri	Mexico	2001	ASU herbarium	ASU0058963
84	ASUH_11		ASUH 11	Opuntia mocrocentra	USA	2003	ASU herbarium	246948
85	ASUH_12	ASUH_12	ASUH 12	Opuntia tapona	Mexico	2002	ASU herbarium	ASU0058532
86	ASUH_13		ASUH 13	Opuntia engelmannii	USA	1990	ASU herbarium	181855
87	ASUH_14		ASUH14	Opuntia engelmannii	USA	1990	ASU herbarium	ASU0052454
88	ASUH_15		ASUH 15	Opuntia engelmannii	USA	1988	ASU herbarium	128114
89	ASUH_16	ASUH_16	ASUH 16	Opuntia engelmannii	USA	2010	ASU herbarium	281963
90	ASUH_17		ASUH 17	Opuntia tapona	Mexico	1994	ASU herbarium	ASU0058531
91	ASUH_18		ASUH 18	Opuntia rufida	Mexico	1968	ASU herbarium	ASU0058462
92	ASUH_19		ASUH 19	Opuntia tapona	Mexico	1994	ASU herbarium	ASU0058531
93	ASUH_20	ASUH_20	ASUH 20	Opuntia santa rita	Mexico	2000	ASU herbarium	ASU0058473
94	ASUH_21		ASUH 21	Opuntia robusta	Mexico	1993	ASU herbarium	ASU0058459
95	ASUH_22		ASUH 22	Opuntia mocrocentra	USA	1950	ASU herbarium	07085
96	DEBG1		DEBG1	Opuntia fragilir	USA	2018	Denver botanical garden	832649*1
97	DEBG2		DEBG2	Opuntia polyacantha	USA	2018	Denver botanical garden	82674*1
98	DEBG3		DEBG3	Opuntia ficus indica	USA	2018	Denver botanical garden	052260*1
99	DEBG4		DEBG4	Opuntia arevania	USA	2018	Denver botanical garden	931364*1
100	DEBG5		DEBG5	Opuntia robusta	USA	2018	Denver botanical garden	062527*1
101	DEBG6		DEBG6	Opuntia basilaris var heilii	USA	2018	Denver botanical garden	940741*2
102	DEBG7		DEBG7	Opuntia engelmannii	USA	2018	Denver botanical garden	041188*1
103	DEBG8		DEBG8	Opuntia macrocentra	USA	2018	Denver botanical garden	081204*1
104	DEBG9		DEBG9	Opuntia phaeacantha	USA	2018	Denver botanical garden	870676*1
105	DEBG10		DEBG10	Opuntia pottii	USA	2018	Denver botanical garden	152526*1
106	UTH_RH_1		UTH RH 1	Opuntia elisiana	USA	2018	Red hills desert garden
107	UTH_RH_2		UTH RH 2	Opuntia engelmannii var. linguiformis	USA	2018	Red hills desert garden
108	UTH_RH_3		UTH RH 3	Opuntia basilaris	USA	2018	Red hills desert garden
109	UTH_RH_4		UTH RH 4	Opuntia santa-rita 'tupac'	USA	2018	Red hills desert garden
110	UTH_RH_5		UTH RH 5	Opuntia erinacea (Mojave prickly pear)	USA	2018	Red hills desert garden
111	UTH_RH_6		UTH RH 6	Opuntia engelmannii	USA	2018	Red hills desert garden
112	UTH_RH_7		UTH RH 7	Opuntia robusta	USA	2018	Red hills desert garden
113	UTH_RH_8		UTH RH 8	Opuntia gomei "old mexico"	USA	2018	Red hills desert garden
114	UTH_RH_9		UTH RH 9	Opuntia sulphurea (Salphar flower prickly pear)	USA	2018	Red hills desert garden
115	UTH_RH_10		UTH RH 10	Opuntia ficus indica	USA	2018	Red hills desert garden
116	LCM1		LCM1	Opuntia cespitosa	USA	2009
117	LCM2		LCM2	Opuntia abjecta	USA	2009
118	LCM3		LCM3	Opuntia cespitosa	USA	2009
119	LCM4		LCM4	Opuntia pottsii	USA	2009
120	LCM5		LCM5	Opuntia fragilis	USA	2009
121	LCM6		LCM6	Opuntia fragilis	USA	2009
122	LCM7		LCM7	Consolea falcata	Haiti	2009	Desert Botanical Garden	2015-0351-01-1
123	LCM8		LCM8	Consolea macracantha	Cuba	2009	Desert Botanical Garden	1995-0383-21-4
124	LCM9		LCM9	Consolea moniliformis	Dominican Republic	2009
125	LCM10		LCM10	Consolea rubescens	USA	2009
126	LCM11		LCM11	Consolea picardae	Dominican Republic	2009	Desert Botanical Garden	1997-0394
127	LCM12		LCM12	Consolea rubescens	USA	2008
128	LCM13		LCM13	Consolea sp.	USA	2009
129	LCM14		LCM14	Tunilla corrugata	USA	2005-2006	Desert Botanical Garden	2001-0102
130	LCM15		LCM15	Tunilla corrugata	USA	2005-2006	Desert Botanical Garden	2001-0101
131	LCM16		LCM16	Opuntia bella	USA	2009	Desert Botanical Garden	1997 0400
132	LCM17		LCM17	Opuntia galapageia	USA	2005-2006	Desert Botanical Garden	940013
133	LCM18		LCM18	Opuntia quimilo	USA	2009	Desert Botanical Garden	2003-0111-0101
134	LCM19		LCM19	Opuntia pachyrhyza	Mexico	2009
135	LCM20		LCM20	Opuntia pachyrhyza	Mexico	2009
136	LCM21		LCM21	Opuntia pailana	Mexico	2009
137	LCM22		LCM22	Opuntia polyacantha	USA	2009
138	LCM23		LCM23	Opuntia phaecantha	USA	2005-2006
139	LCM24		LCM24	Opuntia pittieri	USA	2005-2006	Desert Botanical Garden	1995 0319
140	LCM25		LCM25	Opuntia pilifera	USA	2009	Desert Botanical Garden	1982-0346-10
141	LCM26		LCM26	Opuntia polycantha	USA	2009
142	LCM27		LCM27	Opuntia pycnantha	USA	2009	Desert Botanical Garden	1987 D916
143	LCM28		LCM28	Opuntia pumila	Mexico	2009	Desert Botanical Garden	2011-0081-01
144	LCM29		LCM29	Opuntia puberula	Mexico	2009	Desert Botanical Garden	1993-0887-1003
145	LCM30		LCM30	Opuntia pubescens x Opuntia icterica	Mexico	2009
146	LCM31		LCM31	Opuntia retrorsa	Bolivia	2008
147	LCM32		LCM32	Opuntia retrorsa	Bolivia	2008
148	LCM33		LCM33	Opuntia retrorsa	Bolivia	2008
149	LCM34		LCM34	Opuntia retrorsa	Bolivia	2008
150	LCM35		LCM35	Opuntia retrorsa	Bolivia	2008
151	LCM36		LCM36	Opuntia retrorsa	Bolivia	2008
152	LCM37		LCM37	Opuntia retrorsa	Bolivia	2008
153	LCM38		LCM38	Opuntia robusta	Mexico	2005-2006
154	LCM39		LCM39	Opuntia rufida	USA	2009
155	LCM40		LCM40	Opuntia rufida	USA	2009
156	LCM41		LCM41	Opuntia rastrera	Mexico	2009
157	LCM42		LCM42	Salmiopuntia salmaniana	USA	2005-2006	Desert botanical Garden	2000 1099
158	LCM43		LCM43	Consolea faicata	USA	2005-2006	Desert botanical Garden	1997 0394
159	LCM44		LCM44	Consolea nashii	USA	2005-2006	Desert botanical Garden	1996 0257
160	LCM45		LCM45	Consolea nashii	USA	2005-2006	Desert botanical Garden	1999 0025
161	LCM46		LCM46	Consolea picardae	USA	unknown
162	LCM47		LCM47	Consolea picardae	USA	unknown
163	LCM48		LCM48	Consolea rubescens	USA	2005-2006	Desert botanical Garden	1997 0390
164	LCM49		LCM49	Consolea rubescens	USA	2005-2006	Desert botanical Garden	0390 (oC)
165	LCM50		LCM50	Consolea spinosissima	USA	2005-2006	Desert botanical Garden	1995 0389
166	LCM51		LCM51	Opuntia auberi	Mexico	2005-2006
167	LCM52		LCM52	Opuntia auberi	Mexico	2005-2006
168	LCM53		LCM53	Opuntia cochenillifera	USA	2005-2006	Desert botanical Garden	1997 0395
169	LCM54		LCM54	Opuntia dejecta	Mexico	2009
170	LCM55		LCM55	Opuntia gaumeri	Mexico	2005-2006
171	LCM56		LCM56	Opuntia guatemalensis	USA	2009	Desert Botanical Garden	1990 0534
172	LCM57		LCM57	Opuntia gaumeri	USA	2009	Desert Botanical Garden	1997- 0367-0101
173	LCM58		LCM58	Opuntia hondurensis	USA	2009	Desert Botanical Garden	1996-0554
174	LCM59		LCM59	Opuntia hondurensis	USA	2009	Desert Botanical Garden	1996 0367
175	LCM60		LCM60	Opuntia inaperta	USA	2009	Desert Botanical Garden	1997 0367
176	LCM61		LCM61	Opuntia inaperta	USA	2009	Desert Botanical Garden	0367 (GC)
177	LCM62		LCM62	Opuntia karwinskiana	USA	2009	Desert Botanical Garden	1986-0024-10
178	LCM63		LCM63	Opuntia lutea	USA	2009	Desert Botanical Garden	1997-0368-01
179	LCM64		LCM64	Opuntia nuda	USA	2005-2006	Desert Botanical Garden
180	LCM65		LCM65	Opuntia arenaria	USA	2009
181	LCM66		LCM66	Opuntia aureispina	USA	2005-2006
182	LCM67		LCM67	Opuntia andersoni	Mexico	2009
183	LCM68		LCM68	Opuntia boldinghii	USA	2009	Desert Botanical Garden	1997-0391
184	LCM69		LCM69	Opuntia atrispina	USA	2009	Desert Botanical Garden
185	LCM70		LCM70	Opuntia atrispina	USA	2009
186	LCM71		LCM71	Opuntia aureispina	USA	2005-2006
187	LCM72		LCM72	Opuntia bisetosa	Venezuela	2009	Desert Botanical Garden	1997-0396
188	LCM73		LCM73	Opuntia bravoana	Mexico	2009	Desert Botanical Garden	2005-0280-01
189	LCM74		LCM74	Opuntia bravoana	Mexico	2009	Desert Botanical Garden	1939-0094-01
190	LCM75		LCM75	Opuntia carstenii	Mexico	2009
191	LCM76		LCM76	Opuntia caracassana	Curacao	2009
192	LCM77		LCM77	Opuntia camanchica	USA	2005-2006
193	LCM78		LCM78	Opuntia chaffeyi	Mexico	2005-2006	Desert Botanical Garden	1990-0238-01
194	LCM79		LCM79	Opuntia chaffeyi	Mexico	2005-2006	Desert Botanical Garden	2019-0354-21
195	LCM80		LCM80	Opuntia chisosensis	USA	2009
196	LCM81		LCM81	Opuntia chlorotica	USA	2009	Desert Botanical Garden	1977-1021-12
197	LCM82		LCM82	Opuntia sulphurea	USA	2009	Desert Botanical Garden
198	LCM83		LCM83	Opuntia arechavaletae	USA	2009
199	LCM84		LCM84	Opuntia curvispina	USA	2014
200	LCM85	LCM_85	LCM85	Opuntia aureispina	USA	2015
201	LCM86		LCM86	Leuenbergeria lychnidiflora	USA	2015	Desert Botanical Garden	8M 1550 0545 0202
202	LCM87		LCM87	Cylindropuntia fulgida	USA	2015
203	LCM88		LCM88	Maihueniopisis camachoi	USA	2016	Desert Botanical Garden	1998-0050-10-15
204	LCM89		LCM89	Opuntia basilaris var. longiareolata	USA	2015
205	LCM90		LCM90	Leptocereus quadricostatus	USA	2015	Desert botanical Garden	2009 0354
206	LCM91	LCM_91_1; LCM_91_2	LCM91	Cylindropuntia arbuscula	USA	2015
207	LCM92		LCM92	Ferocactus wislizeni	USA	2016
208	LCM93		LCM93	Ferocactus cylindraceus	USA	2016
209	LCM94		LCM94	Cylindropuntia bigelovil	USA	2015
210	LCM95		LCM95	Cylindropuntia whipplei	USA	2015
211	LCM96		LCM96	Pereskiopsis kellermannii	USA	2016
212	LCM97		LCM97	Maihueniopsis atacamensis	USA	2015	Desert botanical Garden	FR1116 2001-011001-05
213	LCM98		LCM98	Opuntia tapona	USA	2015	Desert botanical Garden	1999-0067-01
214	LCM99		LCM99	Opuntia polyacantha	USA	2008
215	LCM100		LCM100	Cumulopuntia sphaerica	USA	2015	Desert botanical Garden	1994-0582-0101
216	LCM101		LCM101	Mammillaria prolifera	Haiti	2015
217	LCM102		LCM102	Pereskiopsis aquosa	Mexico	2015
218	LCM103		LCM103	Cylindropuntia caribaea	USA	2015
219	LCM104		LCM104	Opuntia atrispina	USA	2015
220	LCM105		LCM105	Cylindropuntia molesta	Mexico	2015
221	LCM106		LCM106	Opuntia macrocentra	USA	2015
222	LCM107		LCM107	Opuntia elatior	USA	2015
223	LCM108		LCM108	Cylindropuntia hystrix	USA	2015
224	LCM109		LCM109	Opuntia arenaria	USA	2015
225	LCM110		LCM110	Opuntia diploursina	USA	2015
226	LCM111		LCM111	Opuntia strigil	USA	2015
227	LCM112		LCM112	Opuntia macrorhiza	USA	2015
228	LCM113		LCM113	Cylindropuntia leptocaulis	USA	2015
229	LCM114		LCM114	Cylindropuntia tunicata	USA	2015
230	LCM115		LCM115	Cylindropuntia ramosissima	USA	2015
231	LCM116		LCM116	Cylindropuntia versicolor	USA	2015
232	LCM117		LCM117	Cylindropuntia delgadilloana	Mexico	2016
233	LCM118		LCM118	Cylindropuntia acanthocarpa	USA	2015
234	LCM119		LCM119	Cylindropuntia chuckwallensis	USA	2016
235	OPMK1		OPMK1	Opuntia aurantiaca	Uruguay	2017	Punta Ballena, Maldonado, Uruguay.	M. Köhler 324 (ICN)
236	OPMK2		OPMK2	Opuntia canterae	Uruguay	2017	Neptunia, Canelones, Uruguay.	M. Köhler 316 (ICN)
237	OPMK3		OPMK3	Opuntia discolor	Paraguay	2007	Chacabuco, Chaco, Argentina.	F. Font 264 (BAF)
238	OPMK4		OPMK4	Opuntia discolor	Argentina	2000	Boquerón, Paraguay.	F. Font 440 (BAF)
239	OPMK5		OPMK5	Opuntia discolor	Paraguay	2007	Neptunia, Canelones, Uruguay.	F. Font 263 (BAF)
240	OPMK6		OPMK6	Opuntia discolor- root tissue	Argentina	2008	La Paz, Catamarca, Argentina.	F. Font 508 (BAF)
241	OPMK7		OPMK7	Opuntia colubrina	Argentina	2018	Bermejo, Formosa, Argentina	M. Köhler 523 (ICN)
242	OPMK8		OPMK8	Opuntia salmiana	Argentina	2018	Trancas, Tucumán, Argentina	M. Köhler 515 (ICN)
243	OPMK9		OPMK9	Opuntia retrorsa	Argentina	2018	Bermejo, Formosa, Argentina	M. Köhler 522 (ICN)
244	OPMK10		OPMK10	Opuntia elata var. cardiosperma	Brazil	2017	Barra do Quaraí, Rio Grande do Sul, Brazil	M. Köhler 212 (ICN)
245	OPMK11		OPMK11	Opuntia arechavaletae	Brazil	2017	Pedras Altas, Rio Grande do Sul, Brazil	M. Köhler 353 (ICN)
246	OPMK12		OPMK12	Opuntia arechavaletae	Uruguay	2017	Piriápolis, Maldonado, Uruguay	M. Köhler 317 (ICN)
247	OPMK13		OPMK13	Opuntia sulphurea	Argentina	2018	Trancas, Tucumán, Argentina	M. Köhler 514 (ICN)
248	OPMK14		OPMK14	Opuntia colubrina	Paraguay	2008	Presidente Hayes, Paraguay.	F. Font 454 (BAF)
249	OPMK15		OPMK15	Opuntia colubrina	Argentina	2018	Bermejo, Formosa, Argentina	M. Köhler 523 (ICN)
250	OPMK16		OPMK16	Opuntia cf discolor	Argentina	2018	Bermejo, Formosa, Argentina	M. Köhler 525 (ICN)
251	OPMK17		OPMK17	Opuntia discolor	Argentina	2008	La Paz, Catamarca, Argentina.	F. Font 508 (BAF)
252	OPMK18		OPMK18	Opuntia salmiana	Argentina	2008	Ancasti, Catamarca, Argentina.	F. Font 304 (BAF)
253	OPMK19		OPMK19	Opuntia discolor	Argentina	2008	Ancasti, Catamarca, Argentina.	F. Font 492 (BAF)
254	OPMK20		OPMK20	Opuntia aurantiaca	Uruguay	2017	Punta Espinillo, Montevideo, Uruguay	M. Köhler 305 (ICN)
255	OPMK21		OPMK21	Opuntia retrorsa	Argentina	2018	Bermejo, Formosa, Argentina	M. Köhler 522 (ICN)
256	OPMK22		OPMK22	Opuntia salmiana	Argentina	2018	Trancas, Tucumán, Argentina	M. Köhler 515 (ICN)
257	OPMK23		OPMK23	Opuntia elata	Brazil	2017	Caçapava do Sul, Rio Grande do Sul, Brazil	M. Köhler 180 (ICN)
258	OPMK24		OPMK24	Opuntia rioplatense	Uruguay	2017	Lorenzo Geyres, Paysandú, Uruguay	M. Köhler 287 (ICN)
259	OPMK25		OPMK25	Opuntia monacantha	Brazil	2018	Rio de Janeiro, Rio de Janeiro, Brazil	M. Köhler 380 (ICN)
260	OPMK26		OPMK26	Opuntia megapotamica	Argentina	2006	Colón, Entre Ríos, Argentina.	F. Font 588 (BAF)
261	OPMK27		OPMK27	Opuntia elata	Brazil	2018	Porto Murtinho, Mato Grosso do Sul, Brazil	M. Köhler 412 (ICN)
262	OPMK28		OPMK28	Opuntia discolor	Bolivia	2007	Taringuiti, Tarija, Bolívia.	F. Font 305 (BAF)
263	OPMK29		OPMK29	Opuntia delaetiana	Brazil	2018	Dom Pedrito, Rio Grande do Sul, Brazil	M. Köhler 423 (ICN)
264	OPMK30		OPMK30	Opuntia cardiosperma	Brazil	2017	Barra do Quaraí, Rio Grande do Sul	M. Köhler 210 (ICN)
265	OPMK31		OPMK31	Opuntia megapotamica	Brazil	2017	Caçapava do Sul, Rio Grande do Sul, Brazil	M. Köhler 281 (ICN)
266	Adele_p_1.1		Adele p 1.1	Opuntia sp.	USA	2017			YES
267	Adele_p_1.2		Adele p 1.2	Opuntia sp.	USA	2017			YES
268	Arv_Opuntia_sp._6		Arv Opuntia sp. 6	Opuntia sp.	USA	2017
269	Arv_Opuntia_sp._7		Arv Opuntia sp. 7	Opuntia sp.	USA	2017
270	Arv_Opuntia_sp._8		Arv Opuntia sp. 8	Opuntia sp.	USA	2017
271	ASU_PP1		ASU pp 1	Opuntia sp.	USA	2018
272	ASU_PP10		ASU pp 10	Opuntia sp.	USA	2018
273	ASU_PP11		ASU pp 11	Cylindropuntia sp.	USA	2018
274	ASU_PP12		ASU pp 12	Opuntia sp.	USA	2018
275	ASU_PP13		ASU pp 13	Opuntia sp.	USA	2018			YES
276	ASU_PP14		ASU pp 14	Cereus peruvianus var. monstrosus	USA	2018
277	ASU_PP2	ASU_PP2	ASU pp 2	Cylindropuntia sp.	USA	2018			YES
278	ASU_PP3		ASU pp 3	Opuntia sp.	USA	2018			YES
279	ASU_PP4		ASU pp 4	Opuntia sp.	USA	2018
280	ASU_PP5		ASU pp 5	Opuntia sp.	USA	2018
281	ASU_PP6		ASU pp 6	Cylindropuntia sp.	USA	2018			YES
282	ASU_PP7		ASU pp 7	Opuntia sp.	USA	2018
283	ASU_PP8		ASU pp 8	Opuntia sp.	USA	2018
284	ASU_PP9		ASU pp 9	Opuntia sp.	USA	2018
285	Badge_springs_1		Badge springs 1	Opuntia sp.	USA	2018			YES
286	Badge_springs_2		Badge springs 2	Opuntia sp.	USA	2018			YES
287	Opuntia_sp._1		Opuntia sp. 1	Opuntia sp.	USA	2017			YES
288	Opuntia_sp._2		Opuntia sp. 2	Opuntia sp.	USA	2017			YES
289	Opuntia_sp._3		Opuntia sp. 3	Opuntia sp.	USA	2017			YES
290	Opuntia_sp._4		Opuntia sp. 4	Opuntia sp.	USA	2017			YES
291	Opuntia_sp._Sup._Mountain		Opuntia sp. Sup. Mountain	Opuntia sp.	USA	2017			YES
292	DBG10	DBG10_5; DBG10_9; DBG10_149; DBG10_1972; DBG10_2558; DBG10_2562	DBG10	Opuntia cespitosa	USA	2017	Desert botanical Garden	1994-0049-011Z
293	DBG11		DBG11	Operculicuja	USA	2017	Desert botanical Garden
294	DBG13	DBG13_5; DBG13_9; DBG13_1987	DBG13	Opuntia brasilaris	USA	2017	Desert botanical Garden	1992-1268-01-02
295	DBG14	DBG_14_1; DBG_14_2; DBG_14_3; DBG_14_4; DBG_46; DBG_47; DBG_48; SI_1_1; SI_1_2; SI_1_3; SI_1_4	DBG14	Opuntia echios var. echios	USA	2017	Desert botanical Garden	1994-0009-20-1Z	YES
296	DBG15		DBG15	Opuntia brasilaris	USA	2017	Desert botanical Garden	1993-0799-01-03	YES
297	DBG16		DBG16	Opuntia cespitosa	USA	2017	Desert botanical Garden	2003-0043-01-2	YES
298	DBG18		DBG18	Opuntia engelmannii	USA	2017	Desert botanical Garden	2015-0635-01-2	YES
299	DBG19		DBG19	Opuntia brasilaris	USA	2017	Desert botanical Garden	1993-0460-01-2	YES
300	DBG20		DBG20	Acanthocereus tetragonus	USA	2017	Desert botanical Garden	1948-1875-21-1
301	DBG21		DBG21	Thelocactus hexaedrophorus	USA	2017	Desert botanical Garden	1973023901-2W
302	DBG26	DBG_26	DBG26	Opuntia rufida	USA	2018	Desert botanical Garden	2015-0143-01-1 G	YES
303	DBG27		DBG27	Opuntia basilaris x Opuntia diploursina	USA	2018	Desert botanical Garden	WH lac Doc 10	YES
304	DBG28		DBG28	Opuntia Spinosibacca	USA	2018	Desert botanical Garden	LCM 5656	YES
305	DBG29		DBG29	Opuntia basilaris var. brachyclada	USA	2018	Desert botanical Garden	LCM5744	YES
306	DBG30		DBG30	Cylindropuntia acanthocarpa	USA	2018	Desert botanical Garden	LCM 5704	YES
307	DBG31	DBG_31_1; DBG_31_2	DBG31	Opuntia mackensenii	USA	2018	Desert botanical Garden	2015-0668-01-1W LCM 5594	YES
308	DBG32		DBG32	Cylindropuntia leptocantis	USA	2018	Desert botanical Garden	LCM 6687	YES
309	DBG33		DBG33	Opuntia diploursina	USA	2018	Desert botanical Garden	LCM 5697	YES
310	DBG34	DBG34; DBG_34	DBG34	Opuntia robusta	USA	2018	Desert botanical Garden	2015-0386-01-4 G	YES
311	DBG35		DBG35	Opuntia macrocentra	USA	2018	Desert botanical Garden	LCM 6703	YES
312	DBG36	DBG_36; SI_33	DBG36	Opuntia englemannii x.o rufida	USA	2018	Desert botanical Garden	2003-0143-21-1 w RPM 2612	YES
313	DBG37		DBG37	Opuntia elatior	USA	2018	Desert botanical Garden	1968-9268-02-8	YES
314	DBG38	DBG_38; SI_35	DBG38	Opuntia martiniana	USA	2018	Desert botanical Garden	2015-0673-01-1 LCM 5561	YES
315	DBG39		DBG39	Opuntia basilaris var. CF treleasci	USA	2018	Desert botanical Garden	2018-0102-01-2 z mp 15429	YES
316	DBG40		DBG40	Opuntiamacrorhyza	USA	2018	Desert botanical Garden	19940032-01-03 z	YES
317	DBG41	DBG_41	DBG41	Opuntia rooneyi	USA	2018	Desert botanical Garden	1993-072502-02 z	YES
318	DBG42	DBG_42_1; DBG_42_2; DBG_42_3	DBG42	Opuntia englemannii	USA	2018	Desert botanical Garden		YES
319	DBG43	Cacti_2_1; Cacti_2_2; SI_7_1; SI_7_2; SI_7_3	DBG43	Opuntia Santa Rita	USA	2018	Desert botanical Garden		YES
320	DBG44		DBG44	Opuntia elisiana	USA	2018	Desert botanical Garden	1999-0041-01-02	YES
321	DBG45		DBG45	Opuntia basilaris	USA	2018	Desert botanical Garden	1992-1263-01-01 Z
322	DBG49		DBG49	Opuntia engelmannii	USA	2018	Desert botanical Garden	DE50005101
323	DBG50		DBG50	Opuntia Santa Rita	USA	2018	Desert botanical Garden	DE00036398
324	DBG51		DBG51	Opuntia engelmannii	USA	2018	Desert botanical Garden	DE500069059
325	DBG52		DBG52	Opuntia engelmannii	USA	2018	Desert botanical Garden	DE500051030
326	DBG53		DBG53	Opuntia stenopelata	USA	2018	Desert botanical Garden	DE500067599
327	DBG54		DBG54	Opuntia engelmannii	USA	2018	Desert botanical Garden	DE500069059
328	DBG55		DBG55	Opuntia phaecanta	USA	2018	Desert botanical Garden	DE500040786
329	DBG56	DBG_56; DBG_57; DBG_57_2; DBG_58	DBG56	Opuntia basilaris	USA	2018	Desert botanical Garden	19930414012
330	DBG59		DBG59	Opuntia stenopelata	USA	2018	Desert botanical Garden	198401530017
331	DBG61		DBG61	Opuntia santa rita	USA	2018	Desert botanical Garden
332	DBG64		DBG64	Opuntia engelmannii	USA	2018	Desert botanical Garden
333	DBG72	DBG_72	DBG67	Opuntia rufida	USA	2018	Desert botanical Garden	198706390103
334	DBG73		DBG73	Opuntia robusta	USA	2018	Desert botanical Garden	1988016402-5
335	DBG74	DBG74	DBG74	Opuntia robusta	USA	2018	Desert botanical Garden	1988016402-04
336	DBG75	DBG75	DBG75	Opuntia basilaris	USA	2018	Desert botanical Garden	RP8954
337	DBG78		DBG78	Opuntia phaeacantha	USA	2018	Desert Botanical Garden	RP5918
338	DBG79		DBG79	Echinocactus polycephalus	USA	2018	Desert Botanical Garden	RP5896
339	DBG80	DBG80	DBG80	Cylindropuntia echinocarpa	USA	2018	Desert Botanical Garden	RP5899
340	DBG81		DBG81	Opuntia pinkavae	USA	2018	Desert Botanical Garden	RP5921
341	DBG82		DBG82	Echinocereus coccineus	USA	2018	Desert Botanical Garden	31889
342	DBG83		DBG83	Opunita aurea	USA	2018	Desert Botanical Garden	31888
343	DBG84		DBG84	Opuntia polyacantha	USA	2018	Desert Botanical Garden	RP5903
344	DBG86	DBG86; DBG_86	DBG86	Cylindropuntia spinosior	USA	2018	Desert Botanical Garden
345	DBG87		DBG87	Opuntia polyacantha	USA	2018	Desert Botanical Garden	RP5919
346	DBG88	DBG88	DBG88	Opuntia polyacantha	USA	2018	Desert Botanical Garden	RP5920
347	DBG89		DBG89	Opuntia polyacantha	USA	2018	Desert Botanical Garden	RP5902
348	DBG90	DBG90	DBG90	Opuntia phaeacantha	USA	2019	Desert Botanical Garden	RP5909
349	DBG91		DBG91	Mammaloria	USA	2019	Desert Botanical Garden	WCH
350	DBG92		DBG92	Opuntia bosiloris	USA	2019	Desert Botanical Garden	RP5673
351	DBG93		DBG93	Opuntia curvispina	USA	2019	Desert Botanical Garden	WCH31973
352	DBG94		DBG94	Opuntia polyacantha	USA	2019	Desert Botanical Garden	WCH31977
353	DBG95		DBG95	Opuntia curvispina	USA	2019	Desert Botanical Garden	WCH31974A
354	DBG96		DBG96	Opuntia engelmannii	USA	2019	Desert Botanical Garden	Salywon 2263
355	Horse_basin_1		Horse basin 1	Opuntia sp.	USA	2018			YES
356	IC_Opuntia_sp._1		IC Opuntia sp. 1	Opuntia sp.	USA	2017			YES
357	IC_Opuntia_sp._2		IC Opuntia sp. 2	Opuntia sp.	USA	2017			YES
358	IC_Opuntia_sp._3		IC Opuntia sp. 3	Opuntia sp.	USA	2017			YES
359	IC_Opuntia_sp._4		IC Opuntia sp. 4	Opuntia sp.	USA	2017			YES
360	IC_Opuntia_sp._5		IC Opuntia sp. 5	Opuntia sp.	USA	2017			YES
361	Martin_2013	2013_1; 2013_2; 2013_3	Martin_2013	Lophocereus schottii	USA	2015	Desert Botanical Garden	1979-0344-0101
362	Martin_2014	2014_1; 2014_2; 2014_3; 2014_4; 2014_5	Martin_2014	Opuntia stenopetala	USA	2015	Desert Botanical Garden	2003-0032-01
363	Martin_2015		Martin_2015	Pachycereus pringlei	USA	2015	Desert Botanical Garden	1978-0232-01
364	Martin_2016		Martin_2016	Stenocereus thurberi	USA	2015	Desert Botanical Garden	1939-0076-21-2
365	Martin_2017		Martin_2017	Maihuenia poeppigii	USA	2015	Desert Botanical Garden	2017-0461-01
366	Martin_2018		Martin_2018	Pereskia diaz-romeroana	USA	2015	Desert Botanical Garden	1998-0014-10-1
367	Martin_2019		Martin_2019	Pereskia sacharosa	USA	2015	Desert Botanical Garden	1987-0471-2110
368	Martin_2020		Martin_2020	Pereskiopsis porteri	USA	2015	Desert Botanical Garden	1984-0537-0102
369	Martin_2021		Martin_2021	Pereskia bahiensis	USA	2016	Desert Botanical Garden	1980-0292-0101
370	Martin_2022		Martin_2022	Quiabentia verticillata	USA	2016	Desert Botanical Garden	2013-1099-012
371	Martin_2023		Martin_2023	Pereskia humboldtii	USA	2016	Desert Botanical Garden	1997-0428-01-04
372	Martin_2024		Martin_2024	Copiapoa cinerea	USA	2017	Desert Botanical Garden	2014-2311-01
373	Martin_2025		Martin_2025	Echinopsis atacamensis	USA	2017	Desert Botanical Garden	1993-0120-0101
374	Martin_2026		Martin_2026	Eriosyce curvispina	USA	2017	Desert Botanical Garden	2014-2083-01-3
375	Martin_2027		Martin_2027	Neobuxbaumia euphorboides	USA	2017	Desert Botanical Garden	1987-0101-02-4
376	Martin_2028		Martin_2028	Astrophytum myriostigma var. columnaris	USA	2017	Desert Botanical Garden	1997-0243-0103
377	Martin_2029		Martin_2029	Harrisia fragrans	USA	2017	Desert Botanical Garden	1990-0474-00027
378	Martin_2030		Martin_2030	Neoraimondia herzogiana	USA	2017	Desert Botanical Garden	1994-0232-1003
379	Martin_2031		Martin_2031	Quiabentia verticillata	USA	2017	Desert Botanical Garden	1992-1063-01-1
380	Martin_2032		Martin_2032	Neobuxbaumia tetetzo	USA	2017	Desert Botanical Garden	2012-0416-01
381	Martin_2033		Martin_2033	Pachycereus gatesii	USA	2017	Desert Botanical Garden	1939-0269-0222
382	Martin_2034		Martin_2034	Peniocereus marianus	USA	2017	Desert Botanical Garden	1924-0190-0102
383	Martin_2035		Martin_2035	Polaskia chende	USA	2017	Desert Botanical Garden	2014-0792-01-2
384	Martin_2036		Martin_2036	Echinocactus grusonii	USA	2017	Desert Botanical Garden	2013-1166-01
385	Martin_2037		Martin_2037	Echinopsis candicans	USA	2017	Desert Botanical Garden	1987-0476-2016
386	Martin_2038		Martin_2038	Maihueniopsis camachoi	USA	2017	Desert Botanical Garden	01-2464-01
387	Ranch_market		Ranch market	Opuntia sp.	USA	2018
388	SGP-5		SGP-5	Carnegiea gigantea	USA	2017
389	SM_01		SM 01	Opuntia sp.	USA	2018
390	SM_02		SM 02	Opuntia sp.	USA	2018
391	SM_03		SM 03	Opuntia sp.	USA	2018
392	Stadium1		Stadium1	Opuntia sp.	USA	2018
393	Stadium2		Stadium2	Opuntia sp.	USA	2018
394	Summer18_1	S18_1	Summer18_1	Opuntia engelmannii	USA	2018			YES
395	Summer18_10		Summer18_10	Opuntia santa-rita	USA	2018			YES
396	Summer18_100		Summer18_100	Opuntia sp.	USA	2018
397	Summer18_101		Summer18_101	Opuntia sp.	USA	2018
398	Summer18_11		Summer18_11	Opuntia ficus-indica	USA	2018
399	Summer18_12		Summer18_12	Opuntia macrodasys	USA	2018
400	Summer18_13		Summer18_13	Opuntia macrodasys	USA	2018
401	Summer18_14		Summer18_14	Opuntia macrodasys	USA	2018
402	Summer18_15		Summer18_15	Opuntia santa-rita	USA	2018			YES
403	Summer18_16		Summer18_16	Opuntia santa-rita	USA	2018			YES
404	Summer18_17		Summer18_17	Opuntia santa-rita	USA	2018
405	Summer18_18		Summer18_18	Tephrocactus articulatus	USA	2018
406	Summer18_19		Summer18_19	Opuntia sp.	USA	2018			YES
407	Summer18_2		Summer18_2	Opuntia engelmannii	USA	2018			YES
408	Summer18_20		Summer18_20	Opuntia rufida	USA	2018
409	Summer18_21		Summer18_21	Opuntia engelmannii var. lindheimeri	USA	2018
410	Summer18_22		Summer18_22	Opuntia pilifera	USA	2018
411	Summer18_23		Summer18_23	Opuntia ficus-indica	USA	2018
412	Summer18_24		Summer18_24	Opuntia basilaris	USA	2018
413	Summer18_25		Summer18_25	Opuntia phaeacantha	USA	2018
414	Summer18_26		Summer18_26	Opuntia phaeacantha	USA	2018			YES
415	Summer18_27		Summer18_27	Opuntia phaeacantha	USA	2018			YES
416	Summer18_28		Summer18_28	Opuntia santa-rita	USA	2018			YES
417	Summer18_29		Summer18_29	Opuntia engelmannii var. linguiformis	USA	2018
418	Summer18_3		Summer18_3	Opuntia engelmannii	USA	2018
419	Summer18_30		Summer18_30	Opuntia engelmannii var. linguiformis	USA	2018
420	Summer18_31		Summer18_31	Opuntia ficus-indica	USA	2018
421	Summer18_32		Summer18_32	Opuntia engelmannii	USA	2018
422	Summer18_33		Summer18_33	Opuntia sp.	USA	2018
423	Summer18_34		Summer18_34	Opuntia sp.	USA	2018
424	Summer18_35		Summer18_35	Opuntia ellisiana	USA	2018
425	Summer18_36		Summer18_36	Opuntia ellisiana	USA	2018
426	Summer18_37		Summer18_37	Opuntia ellisiana	USA	2018
427	Summer18_38		Summer18_38	Opuntia ellisiana	USA	2018
428	Summer18_39		Summer18_39	Opuntia stricta var. esparzae	USA	2018
429	Summer18_4_		Summer18_4	Opuntia engelmannii	USA	2018
430	Summer18_40		Summer18_40	Opuntia aciculata	USA	2018
431	Summer18_41		Summer18_41	Opuntia macrodasys	USA	2018
432	Summer18_42		Summer18_42	Opuntia santa-rita	USA	2018
433	Summer18_43		Summer18_43	Opuntia rufida	USA	2018
434	Summer18_44		Summer18_44	Opuntia aciculata	USA	2018
435	Summer18_45		Summer18_45	Opuntia engelmannii var. linguiformis	USA	2018
436	Summer18_46		Summer18_46	Opuntia ficus-indica	USA	2018
437	Summer18_47		Summer18_47	Opuntia ficus-indica	USA	2018
438	Summer18_48		Summer18_48	Opuntia macrodasys	USA	2018
439	Summer18_49		Summer18_49	Opuntia macrodasys	USA	2018
440	Summer18_5_		Summer18_5	Opuntia basilaris	USA	2018
441	Summer18_50		Summer18_50	Opuntia ficus-indica	USA	2018
442	Summer18_51		Summer18_51	Opuntia macbridei	USA	2018
443	Summer18_52		Summer18_52	Opuntia macbridei	USA	2018
444	Summer18_53		Summer18_53	Cylindropuntia fulgida	USA	2018			YES
445	Summer18_54		Summer18_54	Opuntia aciculata	USA	2018
446	Summer18_55		Summer18_55	Opuntia ficus-indica	USA	2018
447	Summer18_56		Summer18_56	Opuntia macrodasys	USA	2018
448	Summer18_57		Summer18_57	Opuntia ficus-indica	USA	2018			YES
449	Summer18_58		Summer18_58	Opuntia santa-rita	USA	2018			YES
450	Summer18_59		Summer18_59	Opuntia sp.	USA	2018			YES
451	Summer18_6_		Summer18_6	Opuntia engelmannii var. linguiformis	USA	2018
452	Summer18_60		Summer18_60	Opuntia sp.	USA	2018			YES
453	Summer18_61		Summer18_61	Opuntia ficus-indica	USA	2018
454	Summer18_62		Summer18_62	Cylindropuntia fulgida	USA	2018
455	Summer18_63		Summer18_63	Opuntia phaeacantha	USA	2018			YES
456	Summer18_64		Summer18_64	Opuntia engelmannii var. lindheimeri	USA	2018
457	Summer18_65		Summer18_65	Opuntia cochinellifera	USA	2018
458	Summer18_66		Summer18_66	Opuntia ficus-indica	USA	2018			YES
459	Summer18_67		Summer18_67	Opuntia ficus-indica	USA	2018			YES
460	Summer18_68		Summer18_68	Opuntia santa-rita	USA	2018
461	Summer18_69		Summer18_69	Opuntia engelmannii var. lindheimeri	USA	2018
462	Summer18_7		Summer18_7	Opuntia engelmannii var. linguiformis	USA	2018
463	Summer18_70		Summer18_70	Opuntia ficus-indica	USA	2018
464	Summer18_71		Summer18_71	Opuntia santa-rita	USA	2018			YES
465	Summer18_72		Summer18_72	Cereus hildmannianus	USA	2018
466	Summer18_73		Summer18_73	Opuntia scheeri	USA	2018
467	Summer18_74		Summer18_74	Opuntia ficus-indica	USA	2018
468	Summer18_75		Summer18_75	Opuntia santa-rita	USA	2018
469	Summer18_76		Summer18_76	Opuntia basilaris	USA	2018
470	Summer18_77		Summer18_77	Opuntia phaeacantha	USA	2018
471	Summer18_78		Summer18_78	Opuntia ficus-indica	USA	2018
472	Summer18_79		Summer18_79	Opuntia ficus-indica	USA	2018
473	Summer18_8	S18_8	Summer18_8	Opuntia santa-rita	USA	2018			YES
474	Summer18_80		Summer18_80	Opuntia ficus-indica	USA	2018
475	Summer18_81		Summer18_81	Opuntia cochinellifera	USA	2018
476	Summer18_82		Summer18_82	Opuntia engelmannii	USA	2018
477	Summer18_83		Summer18_83	Opuntia ficus-indica	USA	2018
478	Summer18_84		Summer18_84	Opuntia macrodasys	USA	2018
479	Summer18_85		Summer18_85	Opuntia santa-rita	USA	2018
480	Summer18_86		Summer18_86	Opuntia basilaris	USA	2018
481	Summer18_87		Summer18_87	Opuntia santa-rita	USA	2018
482	Summer18_88		Summer18_88	Opuntia phaeacantha	USA	2018
483	Summer18_89	S18_89	Summer18_89	Opuntia engelmannii	USA	2018
484	Summer18_9		Summer18_9	Opuntia santa-rita	USA	2018			YES
485	Summer18_90		Summer18_90	Opuntia engelmannii	USA	2018
486	Summer18_91		Summer18_91	Opuntia basilaris	USA	2018
487	Summer18_92		Summer18_92	Opuntia basilaris	USA	2018
488	Summer18_93		Summer18_93	Opuntia basilaris	USA	2018
489	Summer18_94		Summer18_94	Opuntia engelmannii	USA	2018
490	Summer18_95		Summer18_95	Opuntia engelmannii	USA	2018
491	Summer18_96		Summer18_96	Opuntia engelmannii	USA	2018
492	Summer18_97		Summer18_97	Opuntia sp.	USA	2018
493	Summer18_98		Summer18_98	Opuntia sp.	USA	2018
494	Summer18_99		Summer18_99	Opuntia sp.	USA	2018
495	Table_mesa_2	TM_cacti_2_1; TM_cacti_2_2	Table mesa 2	Opuntia sp.	USA	2018
496	Table_mesa_3		Table mesa 3	Opuntia sp.	USA	2018
497	table_mesa_rd_1		table mesa rd 1	Opuntia sp.	USA	2018
498	DBGHerb27		DBGHerb27	Nopalea cochenillifera	USA	2019
499	DBGHerb30		DBGHerb30	Opuntia sp.	USA	2019
500	OPNM1		OPNM1	Opuntia sp.	USA	2019
501	OPNM2		OPNM2	Opuntia sp.	USA	2019
502	OPNM3		OPNM3	Opuntia sp.	USA	2019
503	OPNM4		OPNM4	Opuntia sp.	USA	2019
504	OPNM5		OPNM5	Opuntia sp.	USA	2019
505	OPNM5a		OPNM5a	Opuntia sp.	USA	2019
506	OPNM6		OPNM6	Opuntia sp.	USA	2019
507	OPNM7		OPNM7	Opuntia sp.	USA	2019
508	OPNM8		OPNM8	Opuntia sp.	USA	2019
509	OPNM9		OPNM9	Opuntia sp.	USA	2019
510	OPNM10		OPNM10	Opuntia sp.	USA	2019
511	OPNM11		OPNM11	Opuntia sp.	USA	2019
512	OPNM11a		OPNM11a	Opuntia sp.	USA	2019
513	OPNM12		OPNM12	Opuntia sp.	USA	2019
514	OPNM13		OPNM13	Opuntia sp.	USA	2019
515	OPNM14		OPNM14	Opuntia sp.	USA	2019
516	OPNM15		OPNM15	Opuntia sp.	USA	2019
517	Safaa1		Safaa1	Opuntia sp.	Tunisia	2019
518	Safaa2		Safaa2	Opuntia sp.	Tunisia	2019
519	Safaa3		Safaa3	Opuntia sp.	Tunisia	2019
520	Safaa4		Safaa4	Opuntia sp.	Tunisia	2019
521	Safaa5		Safaa5	Opuntia sp.	Tunisia	2019
522	Safaa6		Safaa6	Opuntia sp.	Tunisia	2019
523	Safaa7		Safaa7	Opuntia sp.	Tunisia	2019
524	Safaa8		Safaa8	Opuntia sp.	Tunisia	2019
525	Safaa9		Safaa9	Opuntia sp.	Tunisia	2019
526	Safaa10		Safaa10	Opuntia sp.	Tunisia	2019
527	Safaa11		Safaa11	Opuntia sp.	Lebanon	2019

## Sheet: non-cacti
Sample #	Lab ID	Sample	Country	Collection year	Note	Family
1	DBGHerb1	Amaranthus sp.	USA	2019	Desert botanical garden	Amaranthaceae
2	DBGHerb2	Helianthus sp.	USA	2019	Desert botanical garden	Asteraceae
3	DBGHerb3	Curcubita sp.	USA	2019	Desert botanical garden	Curcubitaceae
4	DBGHerb4	Capsicum sp.	USA	2019	Desert botanical garden	Solanaceae
5	DBGHerb5	Capsicum sp.	USA	2019	Desert botanical garden	Solanaceae
6	DBGHerb6	Curcubita sp.	USA	2019	Desert botanical garden	Curcubitaceae
7	DBGHerb7	Albemochus esculenta	USA	2019	Desert botanical garden	Malvaceae
8	DBGHerb8	Solanum sp.	USA	2019	Desert botanical garden	Solanaceae
9	DBGHerb9	Solanum sp.	USA	2019	Desert botanical garden	Solanaceae
10	DBGHerb10	Ocimum basilicum	USA	2019	Desert botanical garden	Lamiaceae
11	DBGHerb11	Solanum sp.	USA	2019	Desert botanical garden	Solanaceae
12	DBGHerb12	Curcubita sp.	USA	2019	Desert botanical garden	Curcubitaceae
13	DBGHerb13	Apium sp.	USA	2019	Desert botanical garden	Apiaceae
14	DBGHerb14	Allium sp.	USA	2019	Desert botanical garden	Alliaceae
15	DBGHerb15	Solanum sp.	USA	2019	Desert botanical garden	Solanaceae
16	DBGHerb16	Cynara scolymus	USA	2019	Desert botanical garden	Asteraceae
17	DBGHerb17	Jasminum sp.	USA	2019	Desert botanical garden	Oleaceae
18	DBGHerb19	Laurus nobilis	USA	2019	Desert botanical garden	Laureaceae
19	DBGHerb20	Rosmarinus officinalis	USA	2019	Desert botanical garden	Lamiaceae
20	DBGHerb21	Ocimum sp.	USA	2019	Desert botanical garden	Lamiaceae
21	DBGHerb22	Cucumis melo	USA	2019	Desert botanical garden	Curcubitaceae
22	DBGHerb23	Solanum melongena	USA	2019	Desert botanical garden	Solanaceae
23	DBGHerb24	Stevia sp.	USA	2019	Desert botanical garden	Asteraceae
24	DBGHerb28	Stachys byzantina	USA	2019	Desert botanical garden	Lamiaceae
25	DBGHerb29	Apium graveolens	USA	2019	Desert botanical garden	Apiaceae
