# Supplementary material for: A Novel Divergent Geminivirus Identified in Asymptomatic New World Cactaceae Plants
Source: Viruses. 2020 Apr 3;12(4):398. doi: 10.3390/v12040398 (PMC7232249; doi:10.3390/v12040398)
Supplement: Supplementary file 1 [file viruses-12-00398-s001.zip › Supplementary_Data_2_final.xlsx]

## Sheet: Genome
MN099992 Opuntia virus 1 Gen1	100.001
MN099998 Opuntia virus 1 Gen1	99.901	100.001
MN100005 Opuntia virus 1 Gen1	99.701	99.501	100.001
MN100033 Opuntia virus 1 Gen1	99.701	99.501	100.001	100.001
MN100006 Opuntia virus 1 Gen1	99.701	99.501	99.901	99.901	100.001
MN099999 Opuntia virus 1 Gen2	91.901	91.801	91.901	91.901	92.001	100.001
MN100016 Opuntia virus 1 Gen2	91.801	91.701	91.801	91.801	91.801	99.401	100.001
MN100008 Opuntia virus 1 Gen2	93.701	93.601	93.701	93.701	93.701	97.701	97.301	100.001
MN100034 Opuntia virus 1 Gen2	93.701	93.701	93.701	93.701	93.701	97.701	97.301	99.901	100.001
MN099976 Opuntia virus 1 Gen3	92.801	92.801	92.801	92.801	92.801	89.501	89.501	90.101	90.101	100.001
MN099972 Opuntia virus 1 Gen4	92.101	92.001	91.901	91.901	91.901	90.601	90.401	92.401	92.401	92.401	100.001
MN099975 Opuntia virus 1 Gen4	92.201	92.101	92.001	92.001	92.001	90.701	90.601	92.501	92.501	92.601	99.801	100.001
MN100026 Opuntia virus 1 Gen4	92.101	92.001	91.901	91.901	91.901	90.601	90.401	92.401	92.401	92.401	99.501	99.601	100.001
MN100015 Opuntia virus 1 Gen4	92.201	92.101	92.001	92.001	92.001	90.701	90.501	92.501	92.501	92.501	99.601	99.701	99.701	100.001
MN100014 Opuntia virus 1 Gen4	92.201	92.101	92.101	92.101	92.001	90.701	90.601	92.501	92.501	92.601	99.601	99.701	99.701	99.901	100.001
MN100013 Opuntia virus 1 Gen4	92.201	92.101	92.001	92.001	92.001	90.601	90.501	92.401	92.401	92.501	99.501	99.601	99.601	99.701	99.801	100.001
MN100024 Opuntia virus 1 Gen4	92.201	92.201	92.001	92.001	92.001	90.701	90.601	92.501	92.501	92.601	99.601	99.801	99.701	99.901	99.901	99.901	100.001
MN100025 Opuntia virus 1 Gen4	92.101	92.101	91.901	91.901	91.901	90.601	90.501	92.401	92.401	92.501	99.501	99.701	99.601	99.801	99.801	99.801	99.901	100.001
MN099987 Opuntia virus 1 Gen4	91.901	91.801	91.701	91.701	91.701	90.401	90.201	92.201	92.201	92.201	99.501	99.501	99.501	99.501	99.601	99.501	99.601	99.501	100.001
MN100011 Opuntia virus 1 Gen4	92.101	92.001	91.901	91.901	91.901	90.601	90.501	92.401	92.401	92.501	99.501	99.601	99.601	99.701	99.801	99.701	99.901	99.801	99.801	100.001
MN100001 Opuntia virus 1 Gen4	92.101	92.101	91.901	91.901	91.901	90.601	90.501	92.401	92.401	92.501	99.601	99.701	99.601	99.801	99.801	99.801	99.901	99.801	99.701	99.901	100.001
MN100023 Opuntia virus 1 Gen4	92.201	92.101	92.001	92.001	92.001	90.701	90.501	92.501	92.501	92.501	99.601	99.701	99.701	99.801	99.901	99.801	99.901	99.801	99.601	99.801	99.901	100.001
MN099963 Opuntia virus 1 Gen4	92.001	92.001	91.801	91.801	91.801	90.501	90.401	92.301	92.301	92.501	99.501	99.601	99.501	99.701	99.701	99.701	99.801	99.701	99.601	99.701	99.801	99.801	100.001
MN099964 Opuntia virus 1 Gen4	92.001	91.901	91.801	91.801	91.801	90.501	90.301	92.301	92.301	92.401	99.401	99.601	99.501	99.601	99.701	99.601	99.701	99.601	99.601	99.601	99.701	99.701	99.901	100.001
MN099967 Opuntia virus 1 Gen4	92.101	92.101	91.901	91.901	91.901	90.601	90.501	92.401	92.401	92.501	99.501	99.701	99.601	99.801	99.801	99.801	99.901	99.801	99.501	99.801	99.801	99.801	99.901	99.801	100.001
MN099970 Opuntia virus 1 Gen4	92.101	92.001	92.001	92.001	91.901	90.601	90.501	92.401	92.401	92.501	99.501	99.601	99.601	99.801	99.901	99.701	99.901	99.801	99.501	99.701	99.801	99.801	99.901	99.801	100.001	100.001
MN099962 Opuntia virus 1 Gen4	92.101	92.101	91.901	91.901	91.901	90.601	90.501	92.401	92.401	92.501	99.501	99.701	99.601	99.801	99.801	99.801	99.901	99.801	99.501	99.801	99.801	99.801	99.901	99.801	100.001	100.001	100.001
MN099965 Opuntia virus 1 Gen4	92.101	92.001	91.901	91.901	91.901	90.601	90.501	92.401	92.401	92.501	99.501	99.601	99.601	99.701	99.801	99.701	99.901	99.801	99.501	99.701	99.801	99.801	99.901	99.801	100.001	99.901	100.001	100.001
MN099966 Opuntia virus 1 Gen4	92.101	92.001	91.901	91.901	91.901	90.601	90.501	92.401	92.401	92.501	99.501	99.601	99.601	99.701	99.801	99.701	99.901	99.801	99.501	99.701	99.801	99.801	99.901	99.801	100.001	99.901	100.001	100.001	100.001
MN099969 Opuntia virus 1 Gen4	92.101	92.001	91.901	91.901	91.901	90.601	90.501	92.401	92.401	92.501	99.501	99.601	99.601	99.701	99.801	99.701	99.901	99.801	99.501	99.701	99.801	99.801	99.901	99.801	100.001	99.901	100.001	100.001	100.001	100.001
MN099979 Opuntia virus 1 Gen4	92.101	92.101	91.901	91.901	91.901	90.601	90.501	92.401	92.401	92.501	99.501	99.701	99.601	99.801	99.801	99.801	99.901	99.801	99.501	99.801	99.801	99.801	99.901	99.801	100.001	100.001	100.001	100.001	100.001	100.001	100.001
MN099968 Opuntia virus 1 Gen4	92.101	92.001	91.901	91.901	91.901	90.601	90.401	92.401	92.401	92.401	99.501	99.601	99.601	99.701	99.801	99.701	99.801	99.701	99.501	99.701	99.701	99.801	99.801	99.801	99.901	99.901	99.901	99.901	99.901	99.901	99.901	100.001
MN099977 Opuntia virus 1 Gen4	92.101	92.001	91.901	91.901	91.901	90.601	90.501	92.401	92.401	92.501	99.501	99.601	99.601	99.701	99.801	99.701	99.901	99.801	99.501	99.701	99.801	99.801	99.901	99.801	100.001	99.901	100.001	99.901	99.901	99.901	100.001	100.001	100.001
MN100000 Opuntia virus 1 Gen4	92.101	92.101	91.901	91.901	91.901	90.601	90.501	92.401	92.401	92.501	99.501	99.701	99.601	99.801	99.801	99.801	99.901	99.801	99.501	99.801	99.801	99.801	99.901	99.801	100.001	100.001	100.001	100.001	100.001	100.001	100.001	99.901	100.001	100.001
MN099960 Opuntia virus 1 Gen4	92.201	92.201	92.001	92.001	92.001	90.801	90.601	92.601	92.601	92.601	99.601	99.701	99.601	99.701	99.701	99.601	99.801	99.701	99.401	99.601	99.701	99.701	99.601	99.501	99.701	99.601	99.701	99.601	99.601	99.601	99.701	99.601	99.601	99.701	100.001
MN099981 Opuntia virus 1 Gen4	92.201	92.201	92.001	92.001	92.001	90.801	90.601	92.601	92.601	92.601	99.601	99.701	99.601	99.701	99.701	99.601	99.801	99.701	99.401	99.601	99.701	99.701	99.601	99.501	99.701	99.601	99.701	99.601	99.601	99.601	99.701	99.601	99.601	99.701	100.001	100.001
MN099982 Opuntia virus 1 Gen4	92.201	92.201	92.001	92.001	92.001	90.801	90.601	92.601	92.601	92.601	99.601	99.701	99.601	99.701	99.701	99.601	99.801	99.701	99.401	99.601	99.701	99.701	99.601	99.501	99.701	99.601	99.701	99.601	99.601	99.601	99.701	99.601	99.601	99.701	100.001	100.001	100.001
MN099983 Opuntia virus 1 Gen4	92.101	92.001	91.901	91.901	91.901	90.601	90.501	92.501	92.501	92.501	99.501	99.701	99.401	99.501	99.501	99.501	99.601	99.501	99.401	99.501	99.601	99.601	99.501	99.501	99.501	99.501	99.501	99.501	99.501	99.501	99.501	99.401	99.501	99.501	99.701	99.701	99.701	100.001
MN100003 Opuntia virus 1 Gen4	92.101	92.001	91.901	91.901	91.901	90.601	90.501	92.401	92.401	92.501	99.601	99.701	99.401	99.601	99.601	99.501	99.601	99.501	99.501	99.501	99.601	99.601	99.601	99.601	99.501	99.501	99.501	99.501	99.501	99.501	99.501	99.501	99.501	99.501	99.901	99.901	99.901	99.701	100.001
MN099984 Opuntia virus 1 Gen4	92.301	92.201	92.101	92.101	92.101	90.801	90.701	92.601	92.601	92.701	99.601	99.701	99.601	99.701	99.701	99.601	99.801	99.701	99.301	99.601	99.701	99.701	99.601	99.501	99.701	99.601	99.701	99.601	99.601	99.601	99.701	99.601	99.601	99.701	99.901	99.901	99.901	99.601	99.601	100.001
MN099985 Opuntia virus 1 Gen4	92.201	92.201	92.001	92.001	92.001	90.801	90.601	92.601	92.601	92.601	99.601	99.701	99.501	99.701	99.701	99.601	99.701	99.601	99.401	99.601	99.601	99.701	99.501	99.501	99.601	99.601	99.601	99.601	99.601	99.601	99.601	99.601	99.601	99.601	99.801	99.801	99.801	99.701	99.701	100.001	100.001
MN099961 Opuntia virus 1 Gen5	82.801	82.701	82.601	82.601	82.701	83.601	83.401	83.701	83.701	84.701	85.701	85.601	85.601	85.701	85.601	85.701	85.701	85.501	85.401	85.501	85.601	85.601	85.501	85.501	85.601	85.601	85.601	85.601	85.601	85.601	85.601	85.601	85.601	85.601	85.801	85.801	85.801	85.801	85.701	85.801	85.701	100.001
MN099988 Opuntia virus 1 Gen6	85.601	85.701	85.501	85.501	85.501	85.701	85.701	86.401	86.401	87.101	88.201	88.101	88.001	88.101	88.201	88.101	88.201	88.201	87.901	88.101	88.101	88.101	88.001	88.001	88.101	88.101	88.101	88.101	88.101	88.101	88.101	88.101	88.101	88.101	88.201	88.201	88.201	88.301	88.101	88.301	88.201	88.001	100.001
MN099989 Opuntia virus 1 Gen6	85.601	85.601	85.401	85.401	85.401	85.601	85.601	86.301	86.301	86.901	88.101	88.001	87.901	88.001	88.001	88.001	88.001	88.001	87.801	87.901	87.901	88.001	87.901	87.901	88.001	87.901	88.001	88.001	88.001	88.001	88.001	87.901	87.901	88.001	88.101	88.101	88.101	88.201	88.001	88.201	88.101	87.901	99.701	100.001
MN100027 Opuntia virus 1 Gen6	85.601	85.601	85.401	85.401	85.401	85.701	85.601	86.301	86.401	87.001	88.101	88.101	88.001	88.001	88.101	88.001	88.101	88.101	87.801	88.001	88.001	88.001	87.901	87.901	88.001	88.001	88.001	88.001	88.001	88.001	88.001	88.001	88.001	88.001	88.201	88.201	88.201	88.201	88.101	88.201	88.201	88.001	99.701	99.801	100.001
MN100028 Opuntia virus 1 Gen6	85.501	85.601	85.401	85.401	85.401	85.601	85.601	86.301	86.301	87.001	88.101	88.001	88.001	88.001	88.001	88.001	88.101	88.001	87.801	87.901	88.001	88.001	87.901	87.901	88.001	88.001	88.001	88.001	88.001	88.001	88.001	87.901	88.001	88.001	88.101	88.101	88.101	88.201	88.001	88.201	88.101	87.901	99.701	99.801	100.001	100.001
MN100029 Opuntia virus 1 Gen6	85.601	85.701	85.501	85.501	85.501	85.701	85.701	86.401	86.401	87.101	88.201	88.101	88.101	88.101	88.101	88.101	88.201	88.101	87.901	88.001	88.101	88.101	88.001	88.001	88.101	88.101	88.101	88.101	88.101	88.101	88.101	88.001	88.101	88.101	88.201	88.201	88.201	88.301	88.101	88.301	88.201	88.001	99.801	99.901	99.901	99.901	100.001
MN100019 Opuntia virus 1 Gen6	85.601	85.701	85.501	85.501	85.501	85.801	85.801	86.501	86.501	87.001	88.201	88.101	88.001	88.101	88.101	88.101	88.101	88.101	87.901	88.001	88.001	88.101	88.001	88.001	88.101	88.001	88.101	88.101	88.101	88.101	88.101	88.001	88.001	88.101	88.201	88.201	88.201	88.301	88.101	88.301	88.201	88.001	99.801	99.801	99.801	99.801	99.901	100.001
MN100020 Opuntia virus 1 Gen6	85.501	85.501	85.401	85.401	85.401	85.701	85.701	86.401	86.401	86.901	88.001	88.001	87.901	87.901	88.001	87.901	88.001	88.001	87.701	87.901	87.901	87.901	87.801	87.801	87.901	87.901	87.901	87.901	87.901	87.901	87.901	87.901	87.901	87.901	88.101	88.101	88.101	88.101	88.001	88.101	88.101	87.901	99.701	99.701	99.701	99.701	99.801	99.901	100.001
MN100022 Opuntia virus 1 Gen6	85.601	85.601	85.501	85.501	85.501	85.801	85.801	86.501	86.501	87.001	88.101	88.101	88.001	88.001	88.101	88.001	88.101	88.101	87.801	88.001	88.001	88.001	87.901	87.901	88.001	88.001	88.001	88.001	88.001	88.001	88.001	88.001	88.001	88.001	88.201	88.201	88.201	88.201	88.101	88.201	88.201	88.001	99.801	99.801	99.801	99.801	99.901	100.001	99.901
MN100021 Opuntia virus 1 Gen6	85.601	85.701	85.501	85.501	85.501	85.801	85.801	86.501	86.501	87.001	88.201	88.101	88.001	88.101	88.101	88.101	88.101	88.101	87.901	88.001	88.001	88.101	88.001	88.001	88.101	88.001	88.101	88.101	88.101	88.101	88.101	88.001	88.001	88.101	88.201	88.201	88.201	88.301	88.101	88.301	88.201	88.001	99.701	99.801	99.801	99.701	99.801	99.901	99.801
MN100030 Opuntia virus 1 Gen6	85.601	85.601	85.401	85.401	85.401	85.701	85.701	86.401	86.401	87.001	88.101	88.101	88.001	88.001	88.101	88.101	88.201	88.101	87.901	88.001	88.101	88.101	88.001	88.001	88.101	88.101	88.101	88.101	88.101	88.101	88.101	88.001	88.101	88.101	88.201	88.201	88.201	88.201	88.101	88.201	88.201	88.001	99.801	99.701	99.701	99.701	99.801	99.801	99.701
MN100031 Opuntia virus 1 Gen6	85.501	85.601	85.401	85.401	85.401	85.701	85.601	86.301	86.401	86.901	88.101	88.001	88.001	88.001	88.101	88.101	88.101	88.101	87.901	88.001	88.001	88.101	88.001	87.901	88.101	88.001	88.101	88.101	88.101	88.101	88.101	88.001	88.001	88.101	88.101	88.101	88.101	88.201	88.001	88.201	88.101	87.901	99.701	99.701	99.701	99.701	99.801	99.801	99.701
MN099973 Opuntia virus 1 Gen7	93.001	92.901	93.201	93.201	93.201	87.401	87.401	87.201	87.301	88.301	85.401	85.401	85.301	85.301	85.401	85.401	85.401	85.301	85.201	85.301	85.301	85.301	85.201	85.301	85.301	85.301	85.301	85.301	85.301	85.301	85.301	85.301	85.301	85.301	85.401	85.401	85.401	85.401	85.401	85.501	85.401	84.401	86.301	86.201	86.201	86.201	86.301	86.301	86.201
MN099974 Opuntia virus 1 Gen7	93.001	92.901	93.201	93.201	93.201	87.401	87.401	87.201	87.301	88.301	85.401	85.401	85.301	85.301	85.401	85.401	85.401	85.301	85.201	85.301	85.301	85.301	85.201	85.301	85.301	85.301	85.301	85.301	85.301	85.301	85.301	85.301	85.301	85.301	85.401	85.401	85.401	85.401	85.401	85.501	85.401	84.401	86.301	86.201	86.201	86.201	86.301	86.301	86.201
MN100002 Opuntia virus 1 Gen7	93.201	93.101	93.301	93.301	93.301	87.301	87.401	87.401	87.501	88.501	85.501	85.601	85.401	85.501	85.501	85.601	85.501	85.401	85.301	85.401	85.401	85.501	85.401	85.401	85.501	85.501	85.501	85.501	85.501	85.501	85.501	85.401	85.401	85.501	85.501	85.501	85.501	85.601	85.501	85.701	85.601	84.401	86.301	86.301	86.301	86.301	86.301	86.301	86.301
MN099986 Opuntia virus 1 Gen7	93.101	93.001	93.201	93.201	93.201	87.301	87.301	87.401	87.401	88.501	85.501	85.601	85.401	85.501	85.501	85.601	85.501	85.401	85.301	85.401	85.401	85.501	85.401	85.401	85.501	85.401	85.501	85.501	85.501	85.501	85.501	85.401	85.401	85.501	85.501	85.501	85.501	85.601	85.501	85.701	85.601	84.401	86.301	86.301	86.301	86.301	86.301	86.301	86.201
MN100007 Opuntia virus 1 Gen7	93.301	93.201	93.401	93.401	93.401	87.401	87.401	87.501	87.501	88.501	85.601	85.701	85.501	85.601	85.601	85.701	85.601	85.501	85.401	85.501	85.501	85.601	85.501	85.501	85.601	85.501	85.601	85.601	85.601	85.601	85.601	85.501	85.501	85.601	85.601	85.601	85.601	85.701	85.601	85.701	85.701	84.501	86.401	86.401	86.401	86.401	86.401	86.401	86.301
MN099980 Opuntia virus 1 Gen8	86.301	86.201	86.401	86.401	86.401	87.301	87.201	87.901	87.901	84.701	85.001	84.901	84.801	84.901	84.901	84.801	84.901	84.901	84.701	84.801	84.801	85.001	84.901	84.801	84.901	84.901	84.901	84.901	84.901	84.901	84.901	84.801	84.901	84.901	85.001	85.001	85.001	85.001	84.901	85.001	85.001	86.701	86.001	85.901	85.901	85.901	85.901	86.001	85.901
MN100037 Opuntia virus 1 Gen9	87.001	87.001	87.001	87.001	87.001	88.601	88.501	88.601	88.601	85.701	84.901	84.901	84.801	84.901	84.901	84.901	84.901	84.801	84.701	84.801	84.801	84.901	84.801	84.701	84.901	84.801	84.901	84.901	84.901	84.901	84.901	84.801	84.801	84.901	85.001	85.001	85.001	84.901	84.901	85.101	85.001	85.101	86.301	86.101	86.101	86.101	86.201	86.301	86.201
MN100038 Opuntia virus 1 Gen9	87.001	87.001	87.001	87.001	87.001	88.601	88.501	88.601	88.601	85.701	84.901	84.901	84.801	84.901	84.901	84.901	84.901	84.801	84.701	84.801	84.801	84.901	84.801	84.701	84.901	84.801	84.901	84.901	84.901	84.901	84.901	84.801	84.801	84.901	85.001	85.001	85.001	84.901	84.901	85.101	85.001	85.101	86.301	86.101	86.101	86.101	86.201	86.301	86.201
MN099971 Opuntia virus 1 Gen10	84.501	84.601	84.301	84.301	84.301	83.101	82.901	83.501	83.501	84.901	84.101	84.101	84.001	84.001	84.001	84.101	84.101	84.001	83.901	84.001	84.101	84.001	83.901	83.901	84.001	84.001	84.001	84.001	84.001	84.001	84.001	84.001	84.001	84.001	84.201	84.201	84.201	84.301	84.101	84.301	84.201	84.001	87.901	87.901	87.901	87.901	88.001	88.001	87.801
MN099990 Opuntia virus 1 Gen11	83.501	83.601	83.301	83.301	83.301	81.901	81.701	82.001	81.901	84.501	83.101	83.101	83.001	83.001	83.001	83.101	83.101	83.001	82.901	83.001	83.101	83.001	82.901	82.901	83.001	83.001	83.001	83.001	83.001	83.001	83.001	83.001	83.001	83.001	83.201	83.201	83.201	83.301	83.201	83.301	83.201	86.801	83.601	83.601	83.601	83.501	83.601	83.601	83.501
MN099997 Opuntia virus 1 Gen11	83.501	83.501	83.301	83.301	83.301	81.801	81.701	81.901	81.901	84.501	83.001	83.001	83.001	83.001	83.001	83.101	83.101	83.001	82.901	83.001	83.001	83.001	82.901	82.901	83.001	83.001	83.001	83.001	83.001	83.001	83.001	82.901	83.001	83.001	83.201	83.201	83.201	83.201	83.101	83.301	83.201	86.801	83.501	83.501	83.501	83.501	83.601	83.601	83.401
MN099996 Opuntia virus 1 Gen11	83.501	83.501	83.401	83.401	83.401	81.801	81.701	81.901	81.901	84.501	83.001	83.001	83.001	83.001	83.001	83.101	83.101	83.001	82.901	83.001	83.001	83.001	82.901	82.901	83.001	83.001	83.001	83.001	83.001	83.001	83.001	82.901	83.001	83.001	83.201	83.201	83.201	83.201	83.101	83.301	83.201	86.801	83.501	83.501	83.501	83.501	83.601	83.601	83.401
MN099993 Opuntia virus 1 Gen11	83.501	83.501	83.301	83.301	83.301	81.801	81.701	81.901	81.901	84.501	83.001	83.001	83.001	83.001	83.001	83.101	83.101	83.001	82.901	83.001	83.001	83.001	82.901	82.901	83.001	83.001	83.001	83.001	83.001	83.001	83.001	82.901	83.001	83.001	83.201	83.201	83.201	83.201	83.101	83.301	83.201	86.801	83.501	83.501	83.501	83.501	83.601	83.501	83.401
MN099995 Opuntia virus 1 Gen11	83.501	83.601	83.301	83.301	83.301	81.901	81.801	82.001	81.901	84.401	83.101	83.101	83.101	83.101	83.101	83.201	83.201	83.101	83.001	83.101	83.101	83.101	83.001	83.001	83.101	83.101	83.101	83.101	83.101	83.101	83.101	83.001	83.101	83.101	83.301	83.301	83.301	83.301	83.201	83.401	83.301	86.901	83.501	83.501	83.501	83.401	83.501	83.501	83.401
MN100012 Opuntia virus 1 Gen11	83.501	83.601	83.401	83.401	83.301	81.801	81.701	81.901	81.901	84.501	83.101	83.101	83.001	83.101	83.101	83.101	83.101	83.001	82.901	83.001	83.101	83.001	82.901	82.901	83.001	83.101	83.001	83.001	83.001	83.001	83.001	83.001	83.001	83.001	83.201	83.201	83.201	83.301	83.201	83.301	83.201	87.001	83.501	83.501	83.501	83.501	83.601	83.601	83.401
MN100009 Opuntia virus 1 Gen11	83.601	83.601	83.501	83.501	83.401	82.001	81.901	82.101	82.101	84.601	83.201	83.201	83.101	83.201	83.201	83.201	83.201	83.101	83.001	83.101	83.201	83.101	83.001	83.001	83.101	83.201	83.101	83.101	83.101	83.101	83.101	83.101	83.101	83.101	83.301	83.301	83.301	83.301	83.201	83.401	83.301	87.001	83.601	83.601	83.601	83.601	83.701	83.701	83.501
MN100035 Opuntia virus 1 Gen11	83.601	83.601	83.501	83.501	83.401	82.001	81.901	82.101	82.101	84.601	83.201	83.201	83.101	83.201	83.201	83.201	83.201	83.101	83.001	83.101	83.201	83.101	83.001	83.001	83.101	83.201	83.101	83.101	83.101	83.101	83.101	83.101	83.101	83.101	83.301	83.301	83.301	83.301	83.201	83.401	83.301	87.001	83.601	83.601	83.601	83.601	83.701	83.701	83.501
MN100004 Opuntia virus 1 Gen11	83.201	83.301	83.001	83.001	83.001	81.301	81.201	81.601	81.501	83.801	82.901	82.901	82.801	82.801	82.901	82.901	82.901	82.901	82.801	82.801	82.901	82.801	82.801	82.701	82.901	82.801	82.901	82.901	82.901	82.901	82.901	82.801	82.801	82.901	83.001	83.001	83.001	83.101	83.001	83.101	83.001	84.601	85.201	85.201	85.201	85.101	85.201	85.201	85.101
MN100032 Opuntia virus 1 Gen11	83.201	83.301	83.101	83.101	83.001	81.301	81.201	81.601	81.501	83.801	82.901	82.901	82.801	82.901	82.901	82.901	82.901	82.901	82.801	82.801	82.901	82.801	82.801	82.701	82.901	82.901	82.901	82.901	82.901	82.901	82.901	82.801	82.801	82.901	83.001	83.001	83.001	83.101	83.001	83.101	83.001	84.601	85.201	85.201	85.201	85.101	85.201	85.201	85.101
MN099991 Opuntia virus 1 Gen12	90.201	90.201	89.901	89.901	89.901	86.901	86.801	88.601	88.601	89.501	89.601	89.701	89.601	89.701	89.701	89.701	89.701	89.601	89.401	89.701	89.701	89.701	89.601	89.501	89.701	89.601	89.701	89.601	89.601	89.601	89.701	89.601	89.601	89.701	89.801	89.801	89.801	89.801	89.701	89.901	89.801	81.901	83.801	83.801	83.801	83.801	83.901	83.901	83.701
MN099994 Opuntia virus 1 Gen12	90.501	90.501	90.301	90.301	90.301	86.801	86.701	88.701	88.701	89.401	89.901	90.001	89.901	90.001	90.001	90.001	90.001	89.901	89.701	90.001	90.001	90.001	89.901	89.801	90.001	89.901	90.001	89.901	89.901	89.901	90.001	89.901	89.901	90.001	90.101	90.101	90.101	90.101	90.001	90.201	90.101	81.801	83.801	83.801	83.801	83.801	83.901	83.801	83.701
MN100010 Opuntia virus 1 Gen12	88.401	88.401	88.201	88.201	88.201	88.301	88.201	86.801	86.801	88.801	87.801	87.901	87.801	87.901	87.901	87.901	88.001	87.901	87.701	87.901	87.901	87.901	87.801	87.701	87.901	87.901	87.901	87.901	87.901	87.901	87.901	87.801	87.901	87.901	88.101	88.101	88.101	88.001	87.901	88.101	88.101	82.101	83.401	83.401	83.401	83.301	83.401	83.401	83.301
MN100036 Opuntia virus 1 Gen12	88.401	88.401	88.301	88.301	88.201	88.401	88.301	86.801	86.801	88.801	87.801	88.001	87.801	88.001	88.001	87.901	88.001	87.901	87.701	87.901	88.001	87.901	87.801	87.801	87.901	88.001	87.901	87.901	87.901	87.901	87.901	87.901	87.901	87.901	88.101	88.101	88.101	88.001	88.001	88.101	88.101	82.001	83.301	83.301	83.301	83.301	83.401	83.401	83.201
MN099978 Opuntia virus 1 Gen13	89.001	88.901	88.801	88.801	88.801	87.101	86.901	87.301	87.301	89.901	87.701	87.901	87.801	87.801	87.901	87.801	87.901	87.801	87.601	87.801	87.801	87.801	87.701	87.701	87.801	87.801	87.801	87.801	87.801	87.801	87.801	87.701	87.801	87.801	88.101	88.101	88.101	88.001	87.901	88.001	88.001	81.501	83.901	83.901	83.901	83.801	84.001	83.901	83.801
MN100017 Opuntia virus 1 Gen14	82.901	82.801	83.001	83.001	82.901	82.001	81.901	82.501	82.501	83.501	83.401	83.501	83.401	83.501	83.501	83.501	83.501	83.401	83.201	83.401	83.501	83.501	83.401	83.301	83.501	83.501	83.501	83.501	83.501	83.501	83.501	83.401	83.501	83.501	83.601	83.601	83.601	83.501	83.501	83.601	83.501	80.001	82.201	82.101	82.101	82.101	82.201	82.101	82.001
MN100018 Opuntia virus 1 Gen15	80.401	80.301	80.401	80.401	80.401	79.701	79.601	79.801	79.901	81.301	80.901	81.001	80.801	80.901	80.901	80.901	81.001	80.901	80.801	80.901	80.901	80.901	80.801	80.801	80.901	80.901	80.901	80.901	80.901	80.901	80.901	80.801	80.901	80.901	81.001	81.001	81.001	81.101	81.001	81.101	81.001	81.801	83.501	83.401	83.401	83.401	83.501	83.401	83.301
[truncated: 30 more columns]

## Sheet: Rep
MN100017 Opuntia virus 1 Gen14	100.001
MN099976 Opuntia virus 1 Gen3	88.501	100.001
MN099999 Opuntia virus 1 Gen2	87.701	94.801	100.001
MN100016 Opuntia virus 1 Gen2	87.701	94.801	99.701	100.001
MN100010 Opuntia virus 1 Gen12	86.801	93.701	97.101	96.801	100.001
MN100036 Opuntia virus 1 Gen12	87.401	94.001	97.401	97.101	99.101	100.001
MN099978 Opuntia virus 1 Gen13	86.501	94.301	94.801	94.601	94.601	94.801	100.001
MN100008 Opuntia virus 1 Gen2	88.001	96.001	96.601	96.601	94.801	95.101	94.801	100.001
MN100034 Opuntia virus 1 Gen2	87.701	95.701	96.301	96.301	94.601	94.801	94.601	99.701	100.001
MN099991 Opuntia virus 1 Gen12	87.401	95.401	95.401	95.401	96.601	96.801	94.801	98.301	98.001	100.001
MN099994 Opuntia virus 1 Gen12	87.401	95.101	95.101	95.101	96.301	96.601	94.601	98.601	98.301	99.701	100.001
MN099962 Opuntia virus 1 Gen4	87.701	95.401	94.801	94.801	95.401	95.701	94.301	98.301	98.001	98.901	99.101	100.001
MN099967 Opuntia virus 1 Gen4	87.701	95.401	94.801	94.801	95.401	95.701	94.301	98.301	98.001	98.901	99.101	100.001	100.001
MN099968 Opuntia virus 1 Gen4	87.701	95.401	94.801	94.801	95.401	95.701	94.301	98.301	98.001	98.901	99.101	100.001	100.001	100.001
MN100000 Opuntia virus 1 Gen4	87.701	95.401	94.801	94.801	95.401	95.701	94.301	98.301	98.001	98.901	99.101	100.001	100.001	100.001	100.001
MN099977 Opuntia virus 1 Gen4	87.701	95.401	94.801	94.801	95.401	95.701	94.301	98.301	98.001	98.901	99.101	100.001	100.001	100.001	100.001	100.001
MN099979 Opuntia virus 1 Gen4	87.701	95.401	94.801	94.801	95.401	95.701	94.301	98.301	98.001	98.901	99.101	100.001	100.001	100.001	100.001	100.001	100.001
MN099965 Opuntia virus 1 Gen4	87.401	95.101	94.601	94.601	95.101	95.401	94.001	98.001	97.701	98.601	98.901	99.701	99.701	99.701	99.701	99.701	99.701	100.001
MN099966 Opuntia virus 1 Gen4	87.401	95.101	94.601	94.601	95.101	95.401	94.001	98.001	97.701	98.601	98.901	99.701	99.701	99.701	99.701	99.701	99.701	100.001	100.001
MN099969 Opuntia virus 1 Gen4	87.401	95.101	94.601	94.601	95.101	95.401	94.001	98.001	97.701	98.601	98.901	99.701	99.701	99.701	99.701	99.701	99.701	100.001	100.001	100.001
MN099963 Opuntia virus 1 Gen4	86.801	95.101	94.001	94.001	94.601	94.801	93.401	97.401	97.101	98.001	98.301	99.101	99.101	99.101	99.101	99.101	99.101	98.901	98.901	98.901	100.001
MN099964 Opuntia virus 1 Gen4	86.801	95.101	94.001	94.001	94.601	94.801	93.401	97.401	97.101	98.001	98.301	99.101	99.101	99.101	99.101	99.101	99.101	98.901	98.901	98.901	100.001	100.001
MN099970 Opuntia virus 1 Gen4	88.001	95.101	94.601	94.601	95.401	96.001	94.301	98.001	97.701	98.601	98.901	99.701	99.701	99.701	99.701	99.701	99.701	99.401	99.401	99.401	98.901	98.901	100.001
MN100005 Opuntia virus 1 Gen1	88.301	95.701	95.101	95.101	95.401	96.001	94.801	98.601	98.301	98.601	98.901	99.101	99.101	99.101	99.101	99.101	99.101	98.901	98.901	98.901	98.301	98.301	99.401	100.001
MN100014 Opuntia virus 1 Gen4	88.301	95.701	95.101	95.101	95.401	96.001	94.801	98.601	98.301	98.601	98.901	99.101	99.101	99.101	99.101	99.101	99.101	98.901	98.901	98.901	98.301	98.301	99.401	100.001	100.001
MN100033 Opuntia virus 1 Gen1	88.301	95.701	95.101	95.101	95.401	96.001	94.801	98.601	98.301	98.601	98.901	99.101	99.101	99.101	99.101	99.101	99.101	98.901	98.901	98.901	98.301	98.301	99.401	100.001	100.001	100.001
MN100015 Opuntia virus 1 Gen4	88.001	95.401	94.801	94.801	95.101	95.701	94.601	98.301	98.001	98.301	98.601	98.901	98.901	98.901	98.901	98.901	98.901	98.601	98.601	98.601	98.001	98.001	99.101	99.701	99.701	99.701	100.001
MN099985 Opuntia virus 1 Gen4	87.701	95.701	95.101	95.101	95.101	95.401	94.601	98.601	98.301	98.601	98.901	99.101	99.101	99.101	99.101	99.101	99.101	98.901	98.901	98.901	98.301	98.301	98.901	99.401	99.401	99.401	99.101	100.001
MN100011 Opuntia virus 1 Gen4	87.701	95.701	95.101	95.101	95.101	95.401	94.601	98.601	98.301	98.601	98.901	99.101	99.101	99.101	99.101	99.101	99.101	98.901	98.901	98.901	98.301	98.301	98.901	99.401	99.401	99.401	99.101	99.401	100.001
MN099992 Opuntia virus 1 Gen1	88.001	96.001	95.401	95.401	95.401	95.701	94.801	98.901	98.601	98.901	99.101	99.401	99.401	99.401	99.401	99.401	99.401	99.101	99.101	99.101	98.601	98.601	99.101	99.701	99.701	99.701	99.401	99.701	99.701	100.001
MN099998 Opuntia virus 1 Gen1	87.401	95.401	94.801	94.801	94.801	95.101	94.301	98.301	98.001	98.301	98.601	98.901	98.901	98.901	98.901	98.901	98.901	98.601	98.601	98.601	98.001	98.001	98.601	99.101	99.101	99.101	98.901	99.101	99.101	99.401	100.001
MN100006 Opuntia virus 1 Gen1	88.001	96.001	95.401	95.401	95.401	95.701	94.801	98.901	98.601	98.901	99.101	99.401	99.401	99.401	99.401	99.401	99.401	99.101	99.101	99.101	98.601	98.601	99.101	99.701	99.701	99.701	99.401	99.701	99.701	100.001	99.401	100.001
MN100024 Opuntia virus 1 Gen4	88.001	96.001	95.401	95.401	95.401	95.701	94.801	98.901	98.601	98.901	99.101	99.401	99.401	99.401	99.401	99.401	99.401	99.101	99.101	99.101	98.601	98.601	99.101	99.701	99.701	99.701	99.401	99.701	99.701	100.001	99.401	100.001	100.001
MN100025 Opuntia virus 1 Gen4	88.001	96.001	95.401	95.401	95.401	95.701	94.801	98.901	98.601	98.901	99.101	99.401	99.401	99.401	99.401	99.401	99.401	99.101	99.101	99.101	98.601	98.601	99.101	99.701	99.701	99.701	99.401	99.701	99.701	100.001	99.401	100.001	100.001	100.001
MN099960 Opuntia virus 1 Gen4	87.701	95.401	94.801	94.801	94.801	95.101	95.101	98.301	98.001	98.301	98.601	98.901	98.901	98.901	98.901	98.901	98.901	98.601	98.601	98.601	98.001	98.001	98.601	99.101	99.101	99.101	98.901	99.101	99.101	99.401	98.901	99.401	99.401	99.401	100.001
MN099981 Opuntia virus 1 Gen4	87.701	95.401	94.801	94.801	94.801	95.101	95.101	98.301	98.001	98.301	98.601	98.901	98.901	98.901	98.901	98.901	98.901	98.601	98.601	98.601	98.001	98.001	98.601	99.101	99.101	99.101	98.901	99.101	99.101	99.401	98.901	99.401	99.401	99.401	100.001	100.001
MN099982 Opuntia virus 1 Gen4	87.701	95.401	94.801	94.801	94.801	95.101	95.101	98.301	98.001	98.301	98.601	98.901	98.901	98.901	98.901	98.901	98.901	98.601	98.601	98.601	98.001	98.001	98.601	99.101	99.101	99.101	98.901	99.101	99.101	99.401	98.901	99.401	99.401	99.401	100.001	100.001	100.001
MN099983 Opuntia virus 1 Gen4	86.001	94.301	93.401	93.401	93.401	93.701	92.801	96.801	96.601	96.801	97.101	97.401	97.401	97.401	97.401	97.401	97.401	97.101	97.101	97.101	97.701	97.701	97.101	97.701	97.701	97.701	97.401	97.701	97.701	98.001	97.401	98.001	98.001	98.001	97.401	97.401	97.401	100.001
MN099987 Opuntia virus 1 Gen4	85.701	93.701	92.801	92.801	92.801	93.101	92.601	96.301	96.001	96.301	96.601	96.801	96.801	96.801	96.801	96.801	96.801	96.601	96.601	96.601	97.101	97.101	96.601	97.101	97.101	97.101	96.801	97.101	97.701	97.401	96.801	97.401	97.401	97.401	96.801	96.801	96.801	98.301	100.001
MN099972 Opuntia virus 1 Gen4	86.801	94.801	94.001	94.001	94.001	94.301	93.701	97.401	97.101	97.401	97.701	98.001	98.001	98.001	98.001	98.001	98.001	97.701	97.701	97.701	97.701	97.701	97.701	98.301	98.301	98.301	98.001	98.301	98.301	98.601	98.001	98.601	98.601	98.601	98.001	98.001	98.001	98.301	98.601	100.001
MN099984 Opuntia virus 1 Gen4	87.101	95.401	94.601	94.601	94.601	94.801	94.001	98.001	97.701	98.001	98.301	98.601	98.601	98.601	98.601	98.601	98.601	98.301	98.301	98.301	98.001	98.001	98.301	98.901	98.901	98.901	98.601	98.901	98.901	99.101	98.601	99.101	99.101	99.101	98.601	98.601	98.601	98.301	97.701	98.601	100.001
MN100026 Opuntia virus 1 Gen4	87.401	95.101	94.301	94.301	94.301	94.601	94.001	97.701	97.401	97.701	98.001	98.301	98.301	98.301	98.301	98.301	98.301	98.001	98.001	98.001	97.401	97.401	98.001	98.601	98.601	98.601	98.301	98.601	98.601	98.901	98.301	98.901	98.901	98.901	98.301	98.301	98.301	96.801	97.401	98.301	98.001	100.001
MN100013 Opuntia virus 1 Gen4	88.301	96.301	95.101	95.101	95.101	95.401	94.801	98.601	98.301	98.601	98.901	99.101	99.101	99.101	99.101	99.101	99.101	98.901	98.901	98.901	98.301	98.301	98.901	99.401	99.401	99.401	99.101	99.401	99.401	99.701	99.101	99.701	99.701	99.701	99.101	99.101	99.101	97.701	97.401	98.601	98.901	98.901	100.001
MN100001 Opuntia virus 1 Gen4	87.701	95.701	95.101	95.101	95.101	95.401	94.601	98.601	98.301	98.601	98.901	99.101	99.101	99.101	99.101	99.101	99.101	98.901	98.901	98.901	98.901	98.901	98.901	99.401	99.401	99.401	99.101	99.401	99.401	99.701	99.101	99.701	99.701	99.701	99.101	99.101	99.101	98.301	97.701	98.901	98.901	98.601	99.401	100.001
MN099975 Opuntia virus 1 Gen4	87.701	95.701	95.101	95.101	95.101	95.401	94.601	98.601	98.301	98.601	98.901	99.101	99.101	99.101	99.101	99.101	99.101	98.901	98.901	98.901	98.901	98.901	98.901	99.401	99.401	99.401	99.101	99.401	99.401	99.701	99.101	99.701	99.701	99.701	99.101	99.101	99.101	98.301	97.701	98.901	98.901	98.601	99.401	100.001	100.001
MN100023 Opuntia virus 1 Gen4	87.401	95.401	94.801	94.801	94.801	95.101	94.301	98.301	98.001	98.301	98.601	98.901	98.901	98.901	98.901	98.901	98.901	98.601	98.601	98.601	98.301	98.301	98.601	99.101	99.101	99.101	98.901	99.101	99.101	99.401	98.901	99.401	99.401	99.401	98.901	98.901	98.901	98.301	97.101	98.301	98.601	98.301	99.101	99.401	99.401	100.001
MN099986 Opuntia virus 1 Gen7	81.701	87.101	85.101	84.801	84.501	84.801	84.001	85.101	85.101	84.801	84.801	85.101	85.101	85.101	85.101	85.101	85.101	85.101	85.101	85.101	84.501	84.501	84.801	85.401	85.401	85.401	85.101	85.401	85.401	85.701	85.401	85.701	85.701	85.701	85.101	85.101	85.101	84.801	84.201	85.101	85.401	84.801	86.001	85.401	85.401	85.101	100.001
MN100002 Opuntia virus 1 Gen7	81.901	87.101	85.101	84.801	85.101	85.101	84.201	85.101	85.101	84.801	84.801	85.101	85.101	85.101	85.101	85.101	85.101	85.101	85.101	85.101	84.501	84.501	85.101	85.701	85.701	85.701	85.401	85.401	85.401	85.701	85.401	85.701	85.701	85.701	85.101	85.101	85.101	84.801	84.201	85.101	85.401	84.801	86.001	85.401	85.401	85.101	99.401	100.001
MN099974 Opuntia virus 1 Gen7	81.701	87.101	85.101	84.801	84.501	84.801	84.001	85.101	85.101	84.801	84.801	85.101	85.101	85.101	85.101	85.101	85.101	85.101	85.101	85.101	84.501	84.501	84.801	85.401	85.401	85.401	85.101	85.401	85.401	85.701	85.401	85.701	85.701	85.701	85.101	85.101	85.101	84.801	84.201	85.101	85.401	84.801	86.001	85.401	85.401	85.101	99.101	99.101	100.001
MN099973 Opuntia virus 1 Gen7	81.701	87.101	85.101	84.801	84.501	84.801	84.001	85.101	85.101	84.801	84.801	85.101	85.101	85.101	85.101	85.101	85.101	85.101	85.101	85.101	84.501	84.501	84.801	85.401	85.401	85.401	85.101	85.401	85.401	85.701	85.401	85.701	85.701	85.701	85.101	85.101	85.101	84.801	84.201	85.101	85.401	84.801	86.001	85.401	85.401	85.101	99.101	99.101	100.001
MN100007 Opuntia virus 1 Gen7	81.901	87.101	85.401	85.101	84.801	85.101	84.201	85.401	85.401	85.101	85.101	85.401	85.401	85.401	85.401	85.401	85.401	85.401	85.401	85.401	84.501	84.501	85.101	85.701	85.701	85.701	85.401	85.701	85.701	86.001	85.701	86.001	86.001	86.001	85.401	85.401	85.401	84.301	83.701	85.101	84.901	85.101	86.201	85.701	85.701	85.401	98.301	98.301	98.001
MN100018 Opuntia virus 1 Gen15	87.701	82.801	80.801	80.801	80.201	80.501	80.501	81.701	81.701	81.701	81.701	81.901	81.901	81.901	81.901	81.901	81.901	81.901	81.901	81.901	81.401	81.401	81.701	81.901	81.901	81.901	81.701	81.901	81.901	82.201	81.901	82.201	82.201	82.201	81.901	81.901	81.901	81.701	80.801	81.701	81.901	81.401	82.501	81.901	81.901	81.701	89.701	89.701	89.401
MN099961 Opuntia virus 1 Gen5	77.101	81.101	80.801	80.801	80.801	81.101	81.401	81.401	81.401	81.401	81.701	81.401	81.401	81.401	81.401	81.401	81.401	81.401	81.401	81.401	80.801	80.801	81.101	81.701	81.701	81.701	81.401	81.701	81.701	81.901	81.701	81.901	81.901	81.901	81.901	81.901	81.901	81.101	80.501	81.401	81.701	81.401	81.901	81.701	81.701	81.401	84.801	84.801	84.801
MN099990 Opuntia virus 1 Gen11	80.201	84.201	83.401	83.401	84.501	84.801	83.401	83.701	83.701	85.401	85.101	84.201	84.201	84.201	84.201	84.201	84.201	84.201	84.201	84.201	83.701	83.701	84.001	84.001	84.001	84.001	83.701	84.001	84.001	84.201	84.001	84.201	84.201	84.201	84.001	84.001	84.001	83.401	82.801	83.701	84.001	83.701	84.201	84.001	84.001	83.701	86.201	86.201	86.201
MN099993 Opuntia virus 1 Gen11	80.201	84.201	83.401	83.401	84.501	84.801	83.401	83.701	83.701	85.401	85.101	84.201	84.201	84.201	84.201	84.201	84.201	84.201	84.201	84.201	83.701	83.701	84.001	84.001	84.001	84.001	83.701	84.001	84.001	84.201	84.001	84.201	84.201	84.201	84.001	84.001	84.001	83.401	82.801	83.701	84.001	83.701	84.201	84.001	84.001	83.701	86.201	86.201	86.201
MN099995 Opuntia virus 1 Gen11	80.201	84.201	83.401	83.401	84.501	84.801	83.401	83.701	83.701	85.401	85.101	84.201	84.201	84.201	84.201	84.201	84.201	84.201	84.201	84.201	83.701	83.701	84.001	84.001	84.001	84.001	83.701	84.001	84.001	84.201	84.001	84.201	84.201	84.201	84.001	84.001	84.001	83.401	82.801	83.701	84.001	83.701	84.201	84.001	84.001	83.701	86.201	86.201	86.201
MN099996 Opuntia virus 1 Gen11	80.201	84.201	83.401	83.401	84.501	84.801	83.401	83.701	83.701	85.401	85.101	84.201	84.201	84.201	84.201	84.201	84.201	84.201	84.201	84.201	83.701	83.701	84.001	84.001	84.001	84.001	83.701	84.001	84.001	84.201	84.001	84.201	84.201	84.201	84.001	84.001	84.001	83.401	82.801	83.701	84.001	83.701	84.201	84.001	84.001	83.701	86.201	86.201	86.201
MN099997 Opuntia virus 1 Gen11	80.201	84.201	83.401	83.401	84.501	84.801	83.401	83.701	83.701	85.401	85.101	84.201	84.201	84.201	84.201	84.201	84.201	84.201	84.201	84.201	83.701	83.701	84.001	84.001	84.001	84.001	83.701	84.001	84.001	84.201	84.001	84.201	84.201	84.201	84.001	84.001	84.001	83.401	82.801	83.701	84.001	83.701	84.201	84.001	84.001	83.701	86.201	86.201	86.201
MN100012 Opuntia virus 1 Gen11	80.501	84.001	83.101	83.101	84.501	85.101	83.401	83.401	83.401	85.101	84.801	84.001	84.001	84.001	84.001	84.001	84.001	84.001	84.001	84.001	83.401	83.401	84.201	84.201	84.201	84.201	84.001	83.701	83.701	84.001	83.701	84.001	84.001	84.001	83.701	83.701	83.701	83.101	82.501	83.401	83.701	83.401	84.001	83.701	83.701	83.401	86.001	86.201	86.001
MN100009 Opuntia virus 1 Gen11	80.201	84.201	83.401	83.401	84.801	85.401	83.401	83.701	83.701	85.401	85.101	84.201	84.201	84.201	84.201	84.201	84.201	84.201	84.201	84.201	83.701	83.701	84.501	84.501	84.501	84.501	84.201	84.001	84.001	84.201	84.001	84.201	84.201	84.201	83.701	83.701	83.701	83.401	82.801	83.701	84.001	83.701	84.201	84.001	84.001	83.701	86.201	86.501	86.201
MN100035 Opuntia virus 1 Gen11	80.201	84.201	83.401	83.401	84.801	85.401	83.401	83.701	83.701	85.401	85.101	84.201	84.201	84.201	84.201	84.201	84.201	84.201	84.201	84.201	83.701	83.701	84.501	84.501	84.501	84.501	84.201	84.001	84.001	84.201	84.001	84.201	84.201	84.201	83.701	83.701	83.701	83.401	82.801	83.701	84.001	83.701	84.201	84.001	84.001	83.701	86.201	86.501	86.201
MN099980 Opuntia virus 1 Gen8	79.901	84.201	83.101	83.101	82.801	83.101	82.201	84.201	84.201	84.001	84.201	84.201	84.201	84.201	84.201	84.201	84.201	84.201	84.201	84.201	83.701	83.701	84.001	84.001	84.001	84.001	83.701	84.001	84.001	84.201	84.001	84.201	84.201	84.201	83.701	83.701	83.701	83.101	82.501	83.701	84.001	83.401	84.201	84.001	84.001	83.701	87.701	87.701	87.701
MN099988 Opuntia virus 1 Gen6	81.401	84.501	84.001	84.001	83.401	83.701	82.801	85.101	85.101	84.501	84.801	84.501	84.501	84.501	84.501	84.501	84.501	84.501	84.501	84.501	84.001	84.001	84.201	84.801	84.801	84.801	84.501	84.801	84.801	85.101	84.801	85.101	85.101	85.101	84.501	84.501	84.501	84.001	83.401	84.501	84.801	84.201	85.101	84.801	84.801	84.501	86.501	86.501	86.501
MN100019 Opuntia virus 1 Gen6	81.401	84.501	84.001	84.001	83.401	83.701	82.801	85.101	85.101	84.501	84.801	84.501	84.501	84.501	84.501	84.501	84.501	84.501	84.501	84.501	84.001	84.001	84.201	84.801	84.801	84.801	84.501	84.801	84.801	85.101	84.801	85.101	85.101	85.101	84.501	84.501	84.501	84.001	83.401	84.501	84.801	84.201	85.101	84.801	84.801	84.501	86.501	86.501	86.501
MN100021 Opuntia virus 1 Gen6	81.401	84.501	84.001	84.001	83.401	83.701	82.801	85.101	85.101	84.501	84.801	84.501	84.501	84.501	84.501	84.501	84.501	84.501	84.501	84.501	84.001	84.001	84.201	84.801	84.801	84.801	84.501	84.801	84.801	85.101	84.801	85.101	85.101	85.101	84.501	84.501	84.501	84.001	83.401	84.501	84.801	84.201	85.101	84.801	84.801	84.501	86.501	86.501	86.501
MN100022 Opuntia virus 1 Gen6	81.401	84.501	84.001	84.001	83.401	83.701	82.801	85.101	85.101	84.501	84.801	84.501	84.501	84.501	84.501	84.501	84.501	84.501	84.501	84.501	84.001	84.001	84.201	84.801	84.801	84.801	84.501	84.801	84.801	85.101	84.801	85.101	85.101	85.101	84.501	84.501	84.501	84.001	83.401	84.501	84.801	84.201	85.101	84.801	84.801	84.501	86.501	86.501	86.501
MN100027 Opuntia virus 1 Gen6	81.401	84.501	84.001	84.001	83.401	83.701	82.801	85.101	85.101	84.501	84.801	84.501	84.501	84.501	84.501	84.501	84.501	84.501	84.501	84.501	84.001	84.001	84.201	84.801	84.801	84.801	84.501	84.801	84.801	85.101	84.801	85.101	85.101	85.101	84.501	84.501	84.501	84.001	83.401	84.501	84.801	84.201	85.101	84.801	84.801	84.501	86.501	86.501	86.501
MN100029 Opuntia virus 1 Gen6	81.401	84.501	84.001	84.001	83.401	83.701	82.801	85.101	85.101	84.501	84.801	84.501	84.501	84.501	84.501	84.501	84.501	84.501	84.501	84.501	84.001	84.001	84.201	84.801	84.801	84.801	84.501	84.801	84.801	85.101	84.801	85.101	85.101	85.101	84.501	84.501	84.501	84.001	83.401	84.501	84.801	84.201	85.101	84.801	84.801	84.501	86.501	86.501	86.501
MN100030 Opuntia virus 1 Gen6	81.401	84.501	84.001	84.001	83.401	83.701	82.801	85.101	85.101	84.501	84.801	84.501	84.501	84.501	84.501	84.501	84.501	84.501	84.501	84.501	84.001	84.001	84.201	84.801	84.801	84.801	84.501	84.801	84.801	85.101	84.801	85.101	85.101	85.101	84.501	84.501	84.501	84.001	83.401	84.501	84.801	84.201	85.101	84.801	84.801	84.501	86.501	86.501	86.501
MN100031 Opuntia virus 1 Gen6	81.401	84.501	84.001	84.001	83.401	83.701	82.801	85.101	85.101	84.501	84.801	84.501	84.501	84.501	84.501	84.501	84.501	84.501	84.501	84.501	84.001	84.001	84.201	84.801	84.801	84.801	84.501	84.801	84.801	85.101	84.801	85.101	85.101	85.101	84.501	84.501	84.501	84.001	83.401	84.501	84.801	84.201	85.101	84.801	84.801	84.501	86.501	86.501	86.501
MN100020 Opuntia virus 1 Gen6	81.101	84.201	83.701	83.701	83.101	83.401	82.501	84.801	84.801	84.201	84.501	84.201	84.201	84.201	84.201	84.201	84.201	84.201	84.201	84.201	83.701	83.701	84.001	84.501	84.501	84.501	84.201	84.501	84.501	84.801	84.501	84.801	84.801	84.801	84.201	84.201	84.201	83.701	83.101	84.201	84.501	84.001	84.801	84.501	84.501	84.201	86.201	86.201	86.201
MN100028 Opuntia virus 1 Gen6	81.101	84.201	83.701	83.701	83.101	83.401	82.501	84.801	84.801	84.201	84.501	84.201	84.201	84.201	84.201	84.201	84.201	84.201	84.201	84.201	83.701	83.701	84.001	84.501	84.501	84.501	84.201	84.501	84.501	84.801	84.501	84.801	84.801	84.801	84.201	84.201	84.201	83.701	83.101	84.201	84.501	84.001	84.801	84.501	84.501	84.201	86.201	86.201	86.201
MN099989 Opuntia virus 1 Gen6	81.101	84.201	83.701	83.701	83.101	83.401	82.501	84.801	84.801	84.201	84.501	84.201	84.201	84.201	84.201	84.201	84.201	84.201	84.201	84.201	83.701	83.701	84.001	84.501	84.501	84.501	84.201	84.501	84.501	84.801	84.501	84.801	84.801	84.801	84.201	84.201	84.201	83.701	83.101	84.201	84.501	84.001	84.801	84.501	84.501	84.201	86.201	86.201	86.201
MN099971 Opuntia virus 1 Gen10	82.501	85.401	86.001	85.701	85.401	85.701	84.801	86.001	86.001	85.401	85.701	85.401	85.401	85.401	85.401	85.401	85.401	85.401	85.401	85.401	84.801	84.801	85.101	85.701	85.701	85.701	85.401	85.701	85.701	86.001	85.701	86.001	86.001	86.001	85.401	85.401	85.401	84.801	84.201	85.401	85.701	85.101	86.001	85.701	85.701	85.401	88.301	88.301	88.301
MN099971 Opuntia virus 1 Gen10	82.501	85.401	86.001	85.701	85.401	85.701	84.801	86.001	86.001	85.401	85.701	85.401	85.401	85.401	85.401	85.401	85.401	85.401	85.401	85.401	84.801	84.801	85.101	85.701	85.701	85.701	85.401	85.701	85.701	86.001	85.701	86.001	86.001	86.001	85.401	85.401	85.401	84.801	84.201	85.401	85.701	85.101	86.001	85.701	85.701	85.401	88.301	88.301	88.301
MN100004 Opuntia virus 1 Gen11	77.901	81.401	81.901	81.701	83.101	83.401	80.801	81.401	81.401	83.101	82.801	81.901	81.901	81.901	81.901	81.901	81.901	81.901	81.901	81.901	81.401	81.401	81.701	81.701	81.701	81.701	81.401	81.701	81.701	81.901	81.701	81.901	81.901	81.901	81.701	81.701	81.701	81.101	80.501	81.401	81.701	81.101	81.901	81.701	81.701	81.401	86.501	86.501	86.501
MN100032 Opuntia virus 1 Gen11	78.501	81.401	81.901	81.701	83.401	84.001	81.101	81.401	81.401	83.101	82.801	81.901	81.901	81.901	81.901	81.901	81.901	81.901	81.901	81.901	81.401	81.401	82.201	82.201	82.201	82.201	81.901	81.701	81.701	81.901	81.701	81.901	81.901	81.901	81.701	81.701	81.701	81.101	80.501	81.401	81.701	81.101	81.901	81.701	81.701	81.401	86.501	86.801	86.501
MN100037 Opuntia virus 1 Gen9	80.801	85.701	86.201	86.001	84.501	84.801	84.001	85.701	85.701	84.501	84.201	84.501	84.501	84.501	84.501	84.501	84.501	84.501	84.501	84.501	84.001	84.001	84.201	84.801	84.801	84.801	84.501	84.801	84.801	85.101	84.801	85.101	85.101	85.101	84.501	84.501	84.501	84.201	83.701	84.501	84.801	84.201	85.101	84.801	84.801	84.501	90.501	90.501	90.501
MN100038 Opuntia virus 1 Gen9	80.501	85.401	86.001	85.701	84.201	84.501	83.701	85.401	85.401	84.201	84.001	84.201	84.201	84.201	84.201	84.201	84.201	84.201	84.201	84.201	83.701	83.701	84.001	84.501	84.501	84.501	84.201	84.501	84.501	84.801	84.501	84.801	84.801	84.801	84.201	84.201	84.201	84.001	83.401	84.201	84.501	84.001	84.801	84.501	84.501	84.201	90.301	90.301	90.301
[truncated: 30 more columns]

## Sheet: CP
MN099961 Opuntia virus 1 Gen5	100.001
MN099988 Opuntia virus 1 Gen6	93.201	100.001
MN100030 Opuntia virus 1 Gen6	93.201	100.001	100.001
MN100031 Opuntia virus 1 Gen6	93.201	100.001	100.001	100.001
MN099989 Opuntia virus 1 Gen6	92.801	99.201	99.201	99.201	100.001
MN100027 Opuntia virus 1 Gen6	92.801	99.201	99.201	99.201	100.001	100.001
MN100028 Opuntia virus 1 Gen6	92.801	99.201	99.201	99.201	100.001	100.001	100.001
MN100029 Opuntia virus 1 Gen6	92.801	99.201	99.201	99.201	100.001	100.001	100.001	100.001
MN100019 Opuntia virus 1 Gen6	92.801	99.201	99.201	99.201	99.201	99.201	99.201	99.201	100.001
MN100020 Opuntia virus 1 Gen6	92.801	99.201	99.201	99.201	99.201	99.201	99.201	99.201	100.001	100.001
MN100022 Opuntia virus 1 Gen6	92.801	99.201	99.201	99.201	99.201	99.201	99.201	99.201	100.001	100.001	100.001
MN100021 Opuntia virus 1 Gen6	93.201	98.801	98.801	98.801	98.801	98.801	98.801	98.801	99.601	99.601	99.601	100.001
MN099976 Opuntia virus 1 Gen3	93.601	97.201	97.201	97.201	97.201	97.201	97.201	97.201	97.201	97.201	97.201	97.601	100.001
MN100015 Opuntia virus 1 Gen4	92.801	95.601	95.601	95.601	95.601	95.601	95.601	95.601	95.601	95.601	95.601	96.001	96.801	100.001
MN099987 Opuntia virus 1 Gen4	92.401	96.401	96.401	96.401	95.601	95.601	95.601	95.601	95.601	95.601	95.601	96.001	96.801	99.201	100.001
MN099962 Opuntia virus 1 Gen4	92.401	96.401	96.401	96.401	95.601	95.601	95.601	95.601	95.601	95.601	95.601	96.001	96.801	99.201	100.001	100.001
MN099963 Opuntia virus 1 Gen4	92.401	96.401	96.401	96.401	95.601	95.601	95.601	95.601	95.601	95.601	95.601	96.001	96.801	99.201	100.001	100.001	100.001
MN099964 Opuntia virus 1 Gen4	92.401	96.401	96.401	96.401	95.601	95.601	95.601	95.601	95.601	95.601	95.601	96.001	96.801	99.201	100.001	100.001	100.001	100.001
MN099965 Opuntia virus 1 Gen4	92.401	96.401	96.401	96.401	95.601	95.601	95.601	95.601	95.601	95.601	95.601	96.001	96.801	99.201	100.001	100.001	100.001	100.001	100.001
MN099966 Opuntia virus 1 Gen4	92.401	96.401	96.401	96.401	95.601	95.601	95.601	95.601	95.601	95.601	95.601	96.001	96.801	99.201	100.001	100.001	100.001	100.001	100.001	100.001
MN099967 Opuntia virus 1 Gen4	92.401	96.401	96.401	96.401	95.601	95.601	95.601	95.601	95.601	95.601	95.601	96.001	96.801	99.201	100.001	100.001	100.001	100.001	100.001	100.001	100.001
MN099968 Opuntia virus 1 Gen4	92.401	96.401	96.401	96.401	95.601	95.601	95.601	95.601	95.601	95.601	95.601	96.001	96.801	99.201	100.001	100.001	100.001	100.001	100.001	100.001	100.001	100.001
MN099969 Opuntia virus 1 Gen4	92.401	96.401	96.401	96.401	95.601	95.601	95.601	95.601	95.601	95.601	95.601	96.001	96.801	99.201	100.001	100.001	100.001	100.001	100.001	100.001	100.001	100.001	100.001
MN099970 Opuntia virus 1 Gen4	92.401	96.401	96.401	96.401	95.601	95.601	95.601	95.601	95.601	95.601	95.601	96.001	96.801	99.201	100.001	100.001	100.001	100.001	100.001	100.001	100.001	100.001	100.001	100.001
MN100000 Opuntia virus 1 Gen4	92.401	96.401	96.401	96.401	95.601	95.601	95.601	95.601	95.601	95.601	95.601	96.001	96.801	99.201	100.001	100.001	100.001	100.001	100.001	100.001	100.001	100.001	100.001	100.001	100.001
MN100001 Opuntia virus 1 Gen4	92.401	96.401	96.401	96.401	95.601	95.601	95.601	95.601	95.601	95.601	95.601	96.001	96.801	99.201	100.001	100.001	100.001	100.001	100.001	100.001	100.001	100.001	100.001	100.001	100.001	100.001
MN100011 Opuntia virus 1 Gen4	92.401	96.401	96.401	96.401	95.601	95.601	95.601	95.601	95.601	95.601	95.601	96.001	96.801	99.201	100.001	100.001	100.001	100.001	100.001	100.001	100.001	100.001	100.001	100.001	100.001	100.001	100.001
MN100013 Opuntia virus 1 Gen4	92.401	96.401	96.401	96.401	95.601	95.601	95.601	95.601	95.601	95.601	95.601	96.001	96.801	99.201	100.001	100.001	100.001	100.001	100.001	100.001	100.001	100.001	100.001	100.001	100.001	100.001	100.001	100.001
MN100014 Opuntia virus 1 Gen4	92.401	96.401	96.401	96.401	95.601	95.601	95.601	95.601	95.601	95.601	95.601	96.001	96.801	99.201	100.001	100.001	100.001	100.001	100.001	100.001	100.001	100.001	100.001	100.001	100.001	100.001	100.001	100.001	100.001
MN099977 Opuntia virus 1 Gen4	92.401	96.401	96.401	96.401	95.601	95.601	95.601	95.601	95.601	95.601	95.601	96.001	96.801	99.201	100.001	100.001	100.001	100.001	100.001	100.001	100.001	100.001	100.001	100.001	100.001	100.001	100.001	100.001	100.001	100.001
MN099979 Opuntia virus 1 Gen4	92.401	96.401	96.401	96.401	95.601	95.601	95.601	95.601	95.601	95.601	95.601	96.001	96.801	99.201	100.001	100.001	100.001	100.001	100.001	100.001	100.001	100.001	100.001	100.001	100.001	100.001	100.001	100.001	100.001	100.001	100.001
MN100023 Opuntia virus 1 Gen4	92.401	96.401	96.401	96.401	95.601	95.601	95.601	95.601	95.601	95.601	95.601	96.001	96.801	99.201	100.001	100.001	100.001	100.001	100.001	100.001	100.001	100.001	100.001	100.001	100.001	100.001	100.001	100.001	100.001	100.001	100.001	100.001
MN100024 Opuntia virus 1 Gen4	92.401	96.401	96.401	96.401	95.601	95.601	95.601	95.601	95.601	95.601	95.601	96.001	96.801	99.201	100.001	100.001	100.001	100.001	100.001	100.001	100.001	100.001	100.001	100.001	100.001	100.001	100.001	100.001	100.001	100.001	100.001	100.001	100.001
MN100025 Opuntia virus 1 Gen4	92.401	96.401	96.401	96.401	95.601	95.601	95.601	95.601	95.601	95.601	95.601	96.001	96.801	99.201	100.001	100.001	100.001	100.001	100.001	100.001	100.001	100.001	100.001	100.001	100.001	100.001	100.001	100.001	100.001	100.001	100.001	100.001	100.001	100.001
MN099960 Opuntia virus 1 Gen4	92.401	96.001	96.001	96.001	96.001	96.001	96.001	96.001	96.001	96.001	96.001	96.401	97.201	99.601	99.601	99.601	99.601	99.601	99.601	99.601	99.601	99.601	99.601	99.601	99.601	99.601	99.601	99.601	99.601	99.601	99.601	99.601	99.601	99.601	100.001
MN099981 Opuntia virus 1 Gen4	92.401	96.001	96.001	96.001	96.001	96.001	96.001	96.001	96.001	96.001	96.001	96.401	97.201	99.601	99.601	99.601	99.601	99.601	99.601	99.601	99.601	99.601	99.601	99.601	99.601	99.601	99.601	99.601	99.601	99.601	99.601	99.601	99.601	99.601	100.001	100.001
MN099982 Opuntia virus 1 Gen4	92.401	96.001	96.001	96.001	96.001	96.001	96.001	96.001	96.001	96.001	96.001	96.401	97.201	99.601	99.601	99.601	99.601	99.601	99.601	99.601	99.601	99.601	99.601	99.601	99.601	99.601	99.601	99.601	99.601	99.601	99.601	99.601	99.601	99.601	100.001	100.001	100.001
MN099983 Opuntia virus 1 Gen4	92.401	96.001	96.001	96.001	96.001	96.001	96.001	96.001	96.001	96.001	96.001	96.401	97.201	99.601	99.601	99.601	99.601	99.601	99.601	99.601	99.601	99.601	99.601	99.601	99.601	99.601	99.601	99.601	99.601	99.601	99.601	99.601	99.601	99.601	100.001	100.001	100.001	100.001
MN099984 Opuntia virus 1 Gen4	92.401	96.001	96.001	96.001	96.001	96.001	96.001	96.001	96.001	96.001	96.001	96.401	97.201	99.601	99.601	99.601	99.601	99.601	99.601	99.601	99.601	99.601	99.601	99.601	99.601	99.601	99.601	99.601	99.601	99.601	99.601	99.601	99.601	99.601	100.001	100.001	100.001	100.001	100.001
MN099985 Opuntia virus 1 Gen4	92.401	96.001	96.001	96.001	96.001	96.001	96.001	96.001	96.001	96.001	96.001	96.401	97.201	99.601	99.601	99.601	99.601	99.601	99.601	99.601	99.601	99.601	99.601	99.601	99.601	99.601	99.601	99.601	99.601	99.601	99.601	99.601	99.601	99.601	100.001	100.001	100.001	100.001	100.001	100.001
MN100003 Opuntia virus 1 Gen4	92.401	96.001	96.001	96.001	96.001	96.001	96.001	96.001	96.001	96.001	96.001	96.401	97.201	99.601	99.601	99.601	99.601	99.601	99.601	99.601	99.601	99.601	99.601	99.601	99.601	99.601	99.601	99.601	99.601	99.601	99.601	99.601	99.601	99.601	100.001	100.001	100.001	100.001	100.001	100.001	100.001
MN099972 Opuntia virus 1 Gen4	92.401	96.001	96.001	96.001	96.001	96.001	96.001	96.001	96.001	96.001	96.001	96.401	97.201	99.601	99.601	99.601	99.601	99.601	99.601	99.601	99.601	99.601	99.601	99.601	99.601	99.601	99.601	99.601	99.601	99.601	99.601	99.601	99.601	99.601	100.001	100.001	100.001	100.001	100.001	100.001	100.001	100.001
MN099975 Opuntia virus 1 Gen4	92.401	96.001	96.001	96.001	96.001	96.001	96.001	96.001	96.001	96.001	96.001	96.401	97.201	99.601	99.601	99.601	99.601	99.601	99.601	99.601	99.601	99.601	99.601	99.601	99.601	99.601	99.601	99.601	99.601	99.601	99.601	99.601	99.601	99.601	100.001	100.001	100.001	100.001	100.001	100.001	100.001	100.001	100.001
MN100026 Opuntia virus 1 Gen4	92.401	96.001	96.001	96.001	96.001	96.001	96.001	96.001	96.001	96.001	96.001	96.401	97.201	99.601	99.601	99.601	99.601	99.601	99.601	99.601	99.601	99.601	99.601	99.601	99.601	99.601	99.601	99.601	99.601	99.601	99.601	99.601	99.601	99.601	100.001	100.001	100.001	100.001	100.001	100.001	100.001	100.001	100.001	100.001
MN099986 Opuntia virus 1 Gen7	85.101	88.801	88.801	88.801	88.801	88.801	88.801	88.801	89.601	89.601	89.601	90.001	89.201	89.601	89.601	89.601	89.601	89.601	89.601	89.601	89.601	89.601	89.601	89.601	89.601	89.601	89.601	89.601	89.601	89.601	89.601	89.601	89.601	89.601	90.001	90.001	90.001	90.001	90.001	90.001	90.001	90.001	90.001	90.001	100.001
MN100002 Opuntia virus 1 Gen7	85.101	88.801	88.801	88.801	88.801	88.801	88.801	88.801	89.601	89.601	89.601	90.001	89.201	89.601	89.601	89.601	89.601	89.601	89.601	89.601	89.601	89.601	89.601	89.601	89.601	89.601	89.601	89.601	89.601	89.601	89.601	89.601	89.601	89.601	90.001	90.001	90.001	90.001	90.001	90.001	90.001	90.001	90.001	90.001	100.001	100.001
MN100007 Opuntia virus 1 Gen7	85.101	88.801	88.801	88.801	88.801	88.801	88.801	88.801	89.601	89.601	89.601	90.001	89.201	89.601	89.601	89.601	89.601	89.601	89.601	89.601	89.601	89.601	89.601	89.601	89.601	89.601	89.601	89.601	89.601	89.601	89.601	89.601	89.601	89.601	90.001	90.001	90.001	90.001	90.001	90.001	90.001	90.001	90.001	90.001	100.001	100.001	100.001
MN099974 Opuntia virus 1 Gen7	85.101	88.801	88.801	88.801	88.801	88.801	88.801	88.801	89.601	89.601	89.601	90.001	89.201	89.601	89.601	89.601	89.601	89.601	89.601	89.601	89.601	89.601	89.601	89.601	89.601	89.601	89.601	89.601	89.601	89.601	89.601	89.601	89.601	89.601	90.001	90.001	90.001	90.001	90.001	90.001	90.001	90.001	90.001	90.001	100.001	100.001	100.001	100.001
MN099973 Opuntia virus 1 Gen7	85.101	88.801	88.801	88.801	88.801	88.801	88.801	88.801	89.601	89.601	89.601	90.001	89.201	89.601	89.601	89.601	89.601	89.601	89.601	89.601	89.601	89.601	89.601	89.601	89.601	89.601	89.601	89.601	89.601	89.601	89.601	89.601	89.601	89.601	90.001	90.001	90.001	90.001	90.001	90.001	90.001	90.001	90.001	90.001	100.001	100.001	100.001	100.001	100.001
MN100005 Opuntia virus 1 Gen1	84.701	88.401	88.401	88.401	88.401	88.401	88.401	88.401	89.201	89.201	89.201	89.601	88.801	89.201	89.201	89.201	89.201	89.201	89.201	89.201	89.201	89.201	89.201	89.201	89.201	89.201	89.201	89.201	89.201	89.201	89.201	89.201	89.201	89.201	89.601	89.601	89.601	89.601	89.601	89.601	89.601	89.601	89.601	89.601	99.601	99.601	99.601	99.601	99.601
MN100006 Opuntia virus 1 Gen1	84.701	88.401	88.401	88.401	88.401	88.401	88.401	88.401	89.201	89.201	89.201	89.601	88.801	89.201	89.201	89.201	89.201	89.201	89.201	89.201	89.201	89.201	89.201	89.201	89.201	89.201	89.201	89.201	89.201	89.201	89.201	89.201	89.201	89.201	89.601	89.601	89.601	89.601	89.601	89.601	89.601	89.601	89.601	89.601	99.601	99.601	99.601	99.601	99.601
MN100033 Opuntia virus 1 Gen1	84.701	88.401	88.401	88.401	88.401	88.401	88.401	88.401	89.201	89.201	89.201	89.601	88.801	89.201	89.201	89.201	89.201	89.201	89.201	89.201	89.201	89.201	89.201	89.201	89.201	89.201	89.201	89.201	89.201	89.201	89.201	89.201	89.201	89.201	89.601	89.601	89.601	89.601	89.601	89.601	89.601	89.601	89.601	89.601	99.601	99.601	99.601	99.601	99.601
MN099992 Opuntia virus 1 Gen1	84.701	88.401	88.401	88.401	88.401	88.401	88.401	88.401	89.201	89.201	89.201	89.601	88.801	89.201	89.201	89.201	89.201	89.201	89.201	89.201	89.201	89.201	89.201	89.201	89.201	89.201	89.201	89.201	89.201	89.201	89.201	89.201	89.201	89.201	89.601	89.601	89.601	89.601	89.601	89.601	89.601	89.601	89.601	89.601	99.601	99.601	99.601	99.601	99.601
MN099998 Opuntia virus 1 Gen1	85.101	88.801	88.801	88.801	88.801	88.801	88.801	88.801	89.601	89.601	89.601	90.001	89.201	89.601	89.601	89.601	89.601	89.601	89.601	89.601	89.601	89.601	89.601	89.601	89.601	89.601	89.601	89.601	89.601	89.601	89.601	89.601	89.601	89.601	90.001	90.001	90.001	90.001	90.001	90.001	90.001	90.001	90.001	90.001	99.201	99.201	99.201	99.201	99.201
MN099999 Opuntia virus 1 Gen2	84.701	88.401	88.401	88.401	88.401	88.401	88.401	88.401	89.201	89.201	89.201	89.601	89.601	88.401	88.401	88.401	88.401	88.401	88.401	88.401	88.401	88.401	88.401	88.401	88.401	88.401	88.401	88.401	88.401	88.401	88.401	88.401	88.401	88.401	88.801	88.801	88.801	88.801	88.801	88.801	88.801	88.801	88.801	88.801	96.001	96.001	96.001	96.001	96.001
MN100016 Opuntia virus 1 Gen2	84.301	88.001	88.001	88.001	88.001	88.001	88.001	88.001	88.801	88.801	88.801	89.201	89.201	88.001	88.001	88.001	88.001	88.001	88.001	88.001	88.001	88.001	88.001	88.001	88.001	88.001	88.001	88.001	88.001	88.001	88.001	88.001	88.001	88.001	88.401	88.401	88.401	88.401	88.401	88.401	88.401	88.401	88.401	88.401	95.601	95.601	95.601	95.601	95.601
MN100008 Opuntia virus 1 Gen2	84.701	88.401	88.401	88.401	88.401	88.401	88.401	88.401	89.201	89.201	89.201	89.601	89.601	88.401	88.401	88.401	88.401	88.401	88.401	88.401	88.401	88.401	88.401	88.401	88.401	88.401	88.401	88.401	88.401	88.401	88.401	88.401	88.401	88.401	88.801	88.801	88.801	88.801	88.801	88.801	88.801	88.801	88.801	88.801	96.001	96.001	96.001	96.001	96.001
MN100034 Opuntia virus 1 Gen2	85.101	88.801	88.801	88.801	88.801	88.801	88.801	88.801	89.601	89.601	89.601	90.001	90.001	88.801	88.801	88.801	88.801	88.801	88.801	88.801	88.801	88.801	88.801	88.801	88.801	88.801	88.801	88.801	88.801	88.801	88.801	88.801	88.801	88.801	89.201	89.201	89.201	89.201	89.201	89.201	89.201	89.201	89.201	89.201	96.401	96.401	96.401	96.401	96.401
MN099980 Opuntia virus 1 Gen8	83.901	88.001	88.001	88.001	88.001	88.001	88.001	88.001	88.801	88.801	88.801	89.201	89.201	88.801	88.801	88.801	88.801	88.801	88.801	88.801	88.801	88.801	88.801	88.801	88.801	88.801	88.801	88.801	88.801	88.801	88.801	88.801	88.801	88.801	89.201	89.201	89.201	89.201	89.201	89.201	89.201	89.201	89.201	89.201	96.401	96.401	96.401	96.401	96.401
MN100037 Opuntia virus 1 Gen9	83.501	87.101	87.101	87.101	87.101	87.101	87.101	87.101	88.001	88.001	88.001	88.401	88.401	87.101	87.101	87.101	87.101	87.101	87.101	87.101	87.101	87.101	87.101	87.101	87.101	87.101	87.101	87.101	87.101	87.101	87.101	87.101	87.101	87.101	87.601	87.601	87.601	87.601	87.601	87.601	87.601	87.601	87.601	87.601	96.001	96.001	96.001	96.001	96.001
MN100038 Opuntia virus 1 Gen9	83.501	87.101	87.101	87.101	87.101	87.101	87.101	87.101	88.001	88.001	88.001	88.401	88.401	87.101	87.101	87.101	87.101	87.101	87.101	87.101	87.101	87.101	87.101	87.101	87.101	87.101	87.101	87.101	87.101	87.101	87.101	87.101	87.101	87.101	87.601	87.601	87.601	87.601	87.601	87.601	87.601	87.601	87.601	87.601	96.001	96.001	96.001	96.001	96.001
MN099990 Opuntia virus 1 Gen11	83.101	84.301	84.301	84.301	84.301	84.301	84.301	84.301	84.301	84.301	84.301	84.701	84.701	82.701	82.701	82.701	82.701	82.701	82.701	82.701	82.701	82.701	82.701	82.701	82.701	82.701	82.701	82.701	82.701	82.701	82.701	82.701	82.701	82.701	83.101	83.101	83.101	83.101	83.101	83.101	83.101	83.101	83.101	83.101	78.701	78.701	78.701	78.701	78.701
MN099991 Opuntia virus 1 Gen12	83.101	84.301	84.301	84.301	84.301	84.301	84.301	84.301	84.301	84.301	84.301	84.701	84.701	82.701	82.701	82.701	82.701	82.701	82.701	82.701	82.701	82.701	82.701	82.701	82.701	82.701	82.701	82.701	82.701	82.701	82.701	82.701	82.701	82.701	83.101	83.101	83.101	83.101	83.101	83.101	83.101	83.101	83.101	83.101	78.701	78.701	78.701	78.701	78.701
MN099994 Opuntia virus 1 Gen12	83.101	84.301	84.301	84.301	84.301	84.301	84.301	84.301	84.301	84.301	84.301	84.701	84.701	82.701	82.701	82.701	82.701	82.701	82.701	82.701	82.701	82.701	82.701	82.701	82.701	82.701	82.701	82.701	82.701	82.701	82.701	82.701	82.701	82.701	83.101	83.101	83.101	83.101	83.101	83.101	83.101	83.101	83.101	83.101	78.701	78.701	78.701	78.701	78.701
MN099995 Opuntia virus 1 Gen11	83.101	84.301	84.301	84.301	84.301	84.301	84.301	84.301	84.301	84.301	84.301	84.701	84.701	82.701	82.701	82.701	82.701	82.701	82.701	82.701	82.701	82.701	82.701	82.701	82.701	82.701	82.701	82.701	82.701	82.701	82.701	82.701	82.701	82.701	83.101	83.101	83.101	83.101	83.101	83.101	83.101	83.101	83.101	83.101	78.701	78.701	78.701	78.701	78.701
MN099997 Opuntia virus 1 Gen11	83.101	84.301	84.301	84.301	84.301	84.301	84.301	84.301	84.301	84.301	84.301	84.701	84.701	82.701	82.701	82.701	82.701	82.701	82.701	82.701	82.701	82.701	82.701	82.701	82.701	82.701	82.701	82.701	82.701	82.701	82.701	82.701	82.701	82.701	83.101	83.101	83.101	83.101	83.101	83.101	83.101	83.101	83.101	83.101	78.701	78.701	78.701	78.701	78.701
MN100009 Opuntia virus 1 Gen11	83.101	84.301	84.301	84.301	84.301	84.301	84.301	84.301	84.301	84.301	84.301	84.701	84.701	82.701	82.701	82.701	82.701	82.701	82.701	82.701	82.701	82.701	82.701	82.701	82.701	82.701	82.701	82.701	82.701	82.701	82.701	82.701	82.701	82.701	83.101	83.101	83.101	83.101	83.101	83.101	83.101	83.101	83.101	83.101	78.701	78.701	78.701	78.701	78.701
MN100010 Opuntia virus 1 Gen12	83.101	84.301	84.301	84.301	84.301	84.301	84.301	84.301	84.301	84.301	84.301	84.701	84.701	82.701	82.701	82.701	82.701	82.701	82.701	82.701	82.701	82.701	82.701	82.701	82.701	82.701	82.701	82.701	82.701	82.701	82.701	82.701	82.701	82.701	83.101	83.101	83.101	83.101	83.101	83.101	83.101	83.101	83.101	83.101	78.701	78.701	78.701	78.701	78.701
MN100012 Opuntia virus 1 Gen11	83.101	84.301	84.301	84.301	84.301	84.301	84.301	84.301	84.301	84.301	84.301	84.701	84.701	82.701	82.701	82.701	82.701	82.701	82.701	82.701	82.701	82.701	82.701	82.701	82.701	82.701	82.701	82.701	82.701	82.701	82.701	82.701	82.701	82.701	83.101	83.101	83.101	83.101	83.101	83.101	83.101	83.101	83.101	83.101	78.701	78.701	78.701	78.701	78.701
MN099971 Opuntia virus 1 Gen10	83.101	84.301	84.301	84.301	84.301	84.301	84.301	84.301	84.301	84.301	84.301	84.701	84.701	82.701	82.701	82.701	82.701	82.701	82.701	82.701	82.701	82.701	82.701	82.701	82.701	82.701	82.701	82.701	82.701	82.701	82.701	82.701	82.701	82.701	83.101	83.101	83.101	83.101	83.101	83.101	83.101	83.101	83.101	83.101	78.701	78.701	78.701	78.701	78.701
MN100035 Opuntia virus 1 Gen11	83.101	84.301	84.301	84.301	84.301	84.301	84.301	84.301	84.301	84.301	84.301	84.701	84.701	82.701	82.701	82.701	82.701	82.701	82.701	82.701	82.701	82.701	82.701	82.701	82.701	82.701	82.701	82.701	82.701	82.701	82.701	82.701	82.701	82.701	83.101	83.101	83.101	83.101	83.101	83.101	83.101	83.101	83.101	83.101	78.701	78.701	78.701	78.701	78.701
MN100036 Opuntia virus 1 Gen12	83.101	84.301	84.301	84.301	84.301	84.301	84.301	84.301	84.301	84.301	84.301	84.701	84.701	82.701	82.701	82.701	82.701	82.701	82.701	82.701	82.701	82.701	82.701	82.701	82.701	82.701	82.701	82.701	82.701	82.701	82.701	82.701	82.701	82.701	83.101	83.101	83.101	83.101	83.101	83.101	83.101	83.101	83.101	83.101	78.701	78.701	78.701	78.701	78.701
MN100004 Opuntia virus 1 Gen11	82.701	83.901	83.901	83.901	83.901	83.901	83.901	83.901	83.901	83.901	83.901	84.301	84.301	82.301	82.301	82.301	82.301	82.301	82.301	82.301	82.301	82.301	82.301	82.301	82.301	82.301	82.301	82.301	82.301	82.301	82.301	82.301	82.301	82.301	82.701	82.701	82.701	82.701	82.701	82.701	82.701	82.701	82.701	82.701	78.301	78.301	78.301	78.301	78.301
MN100032 Opuntia virus 1 Gen11	82.701	83.901	83.901	83.901	83.901	83.901	83.901	83.901	83.901	83.901	83.901	84.301	84.301	82.301	82.301	82.301	82.301	82.301	82.301	82.301	82.301	82.301	82.301	82.301	82.301	82.301	82.301	82.301	82.301	82.301	82.301	82.301	82.301	82.301	82.701	82.701	82.701	82.701	82.701	82.701	82.701	82.701	82.701	82.701	78.301	78.301	78.301	78.301	78.301
MN099996 Opuntia virus 1 Gen11	82.701	83.901	83.901	83.901	83.901	83.901	83.901	83.901	83.901	83.901	83.901	84.301	84.301	82.301	82.301	82.301	82.301	82.301	82.301	82.301	82.301	82.301	82.301	82.301	82.301	82.301	82.301	82.301	82.301	82.301	82.301	82.301	82.301	82.301	82.701	82.701	82.701	82.701	82.701	82.701	82.701	82.701	82.701	82.701	78.301	78.301	78.301	78.301	78.301
MN099993 Opuntia virus 1 Gen11	83.101	84.301	84.301	84.301	84.301	84.301	84.301	84.301	84.301	84.301	84.301	84.701	84.701	82.701	82.701	82.701	82.701	82.701	82.701	82.701	82.701	82.701	82.701	82.701	82.701	82.701	82.701	82.701	82.701	82.701	82.701	82.701	82.701	82.701	83.101	83.101	83.101	83.101	83.101	83.101	83.101	83.101	83.101	83.101	78.701	78.701	78.701	78.701	78.701
MN099978 Opuntia virus 1 Gen13	79.901	81.101	81.101	81.101	81.101	81.101	81.101	81.101	81.101	81.101	81.101	81.501	81.501	81.101	81.101	81.101	81.101	81.101	81.101	81.101	81.101	81.101	81.101	81.101	81.101	81.101	81.101	81.101	81.101	81.101	81.101	81.101	81.101	81.101	81.501	81.501	81.501	81.501	81.501	81.501	81.501	81.501	81.501	81.501	76.701	76.701	76.701	76.701	76.701
MN100017 Opuntia virus 1 Gen14	79.901	80.301	80.301	80.301	80.301	80.301	80.301	80.301	80.301	80.301	80.301	80.701	79.901	79.501	79.501	79.501	79.501	79.501	79.501	79.501	79.501	79.501	79.501	79.501	79.501	79.501	79.501	79.501	79.501	79.501	79.501	79.501	79.501	79.501	79.901	79.901	79.901	79.901	79.901	79.901	79.901	79.901	79.901	79.901	76.301	76.301	76.301	76.301	76.301
MN100018 Opuntia virus 1 Gen15	79.901	80.301	80.301	80.301	80.301	80.301	80.301	80.301	80.301	80.301	80.301	80.701	79.901	79.501	79.501	79.501	79.501	79.501	79.501	79.501	79.501	79.501	79.501	79.501	79.501	79.501	79.501	79.501	79.501	79.501	79.501	79.501	79.501	79.501	79.901	79.901	79.901	79.901	79.901	79.901	79.901	79.901	79.901	79.901	76.301	76.301	76.301	76.301	76.301
[truncated: 30 more columns]
