# Supplementary material for: A Novel Divergent Geminivirus Identified in Asymptomatic New World Cactaceae Plants
Source: Viruses. 2020 Apr 3;12(4):398. doi: 10.3390/v12040398 (PMC7232249; doi:10.3390/v12040398)
Supplement: Supplementary file 1 [file viruses-12-00398-s001.zip › Supplementary_Data_3_final.xlsx]

## Sheet: Genome
KR131749 Mulberry crinkleassociated virus	100.001
JQ920490 Citrus chlorotic dwarf associated virus	60.901	100.001
MG452759 Camellia chlorotic dwarf associated virus	59.701	62.901	100.001
MG696802 Passion fruit chlorotic mottle virus	60.301	61.801	61.801	100.001
DQ458791 Chickpea chlorotic dwarf virus	59.601	60.101	60.001	60.801	100.001
KJ437671 Axonopus compressus streak virus	56.401	55.401	57.401	57.301	59.701	100.001
AF003952 Maize streak virus	56.501	58.401	57.801	60.701	59.401	61.001	100.001
EF536860 Wheat dwarf virus	59.401	60.101	59.901	60.601	60.401	59.701	58.801	100.001
FM877473 African cassava mosaic virus	58.801	58.201	59.501	60.301	60.201	57.901	54.501	57.601	100.001
JF502373 Cotton leaf curl Burewala virus	56.501	60.301	58.701	59.001	57.501	55.701	56.301	56.901	73.701	100.001
FJ665283 Bean golden mosaic virus	58.901	59.101	60.101	59.201	57.801	57.601	57.601	59.401	67.801	68.401	100.001
KC706535 Sida micrantha mosaic virus	55.701	58.301	59.301	58.201	56.801	57.601	56.901	57.301	67.801	68.901	77.001	100.001
X84735 Tomato pseudocurly top virus	56.301	58.301	59.401	58.101	58.801	55.601	59.401	60.101	64.101	64.401	64.801	65.801	100.001
KX618694 Grapevine geminivirus A	58.201	58.301	59.401	58.101	58.601	56.201	57.301	56.801	62.601	62.501	61.401	62.601	62.501	100.001
MG001958 Juncus maritimus associated virus	57.001	59.401	59.001	59.001	57.001	58.701	56.501	55.201	64.501	64.501	65.101	63.101	64.901	66.401	100.001
KM386645 Apple geminivirus	58.401	57.801	57.801	58.801	58.601	56.901	59.001	57.501	61.601	63.501	62.201	63.901	62.701	63.301	63.701	100.001
MG001959 Polygala garcinii associated virus	57.101	60.601	60.001	59.601	58.701	56.901	55.301	56.701	64.301	65.801	64.201	62.401	61.201	60.101	63.501	64.201	100.001
KC108902 Turnip curly top virus	57.601	58.301	60.001	58.601	58.701	57.701	57.001	58.001	62.101	61.901	61.301	62.401	62.501	61.001	60.001	59.401	61.001	100.001
GU456685 Turnip curly top virus	56.601	60.101	59.701	59.801	58.901	57.501	57.301	59.001	62.401	60.601	64.601	62.101	62.301	61.501	60.501	60.501	61.701	89.901	100.001
KT388088 Turnip leaf roll virus	56.801	60.501	60.601	59.501	59.001	58.001	56.701	58.101	62.001	62.301	63.101	62.201	63.201	61.301	66.101	60.501	61.801	72.201	75.101	100.001
MH595443 Sesame curly top virus	58.301	59.001	58.201	57.901	58.801	57.201	56.101	57.501	61.301	62.001	61.601	61.701	63.101	61.601	61.001	61.301	60.301	68.701	68.901	66.201	100.001
MK673513 Common bean curly stunt virus	57.601	56.601	57.501	57.201	59.501	56.401	57.701	58.001	62.301	62.001	62.701	62.301	62.201	60.601	63.401	62.201	61.401	66.901	66.301	63.001	66.101	100.001
MN100038 Opuntia virus 1 Gen9	57.501	59.301	59.701	58.601	57.801	57.701	56.501	58.401	61.101	61.701	63.301	63.101	62.101	62.401	63.501	61.301	61.301	62.101	61.801	62.701	60.801	61.501	100.001
MN099980 Opuntia virus 1 Gen8	56.601	61.001	60.101	57.901	58.401	58.401	57.701	59.001	61.001	63.401	63.101	62.601	62.401	61.101	63.801	60.901	62.701	63.201	63.401	61.401	61.901	61.201	92.501	100.001
MN099973 Opuntia virus 1 Gen7	56.901	60.801	60.001	59.501	59.601	57.901	56.301	58.501	62.001	63.901	63.901	62.201	62.001	60.901	61.801	60.001	61.301	61.601	62.201	62.501	61.101	62.601	89.501	87.501	100.001
MN100034 Opuntia virus 1 Gen2	55.801	60.001	60.701	59.501	58.601	56.401	56.501	58.501	61.701	63.101	64.801	62.201	62.201	60.401	63.001	60.601	63.001	61.101	60.901	61.501	61.701	61.901	88.601	87.901	87.301	100.001
MN100033 Opuntia virus 1 Gen1	56.301	60.701	59.801	58.001	59.701	57.201	56.501	58.801	61.701	63.701	64.001	62.801	62.401	59.701	63.101	60.601	62.201	61.801	61.801	61.701	62.001	62.901	87.001	86.401	93.201	93.701	100.001
MN099976 Opuntia virus 1 Gen3	56.801	59.601	59.901	58.801	58.301	56.701	57.201	58.201	62.301	63.801	63.601	62.401	62.101	60.301	62.801	60.401	62.201	60.501	62.201	61.401	61.501	62.201	85.701	84.701	88.301	90.101	92.801	100.001
MN100000 Opuntia virus 1 Gen4	57.001	59.401	60.101	58.801	58.501	57.801	57.501	60.701	61.901	62.101	64.301	62.401	62.401	61.901	63.701	61.001	61.801	61.301	60.801	61.101	61.801	61.401	84.901	84.901	85.301	92.401	91.901	92.501	100.001
MN100030 Opuntia virus 1 Gen6	58.701	59.301	60.401	59.801	57.001	58.301	56.901	59.601	61.301	62.101	63.701	61.501	62.801	61.001	61.801	60.601	61.401	62.701	61.701	61.801	60.601	63.201	86.201	85.901	86.201	86.401	85.401	87.001	88.101	100.001
MN099961 Opuntia virus 1 Gen5	58.301	58.601	59.401	59.901	57.901	56.101	55.101	59.401	60.001	62.401	64.201	62.201	62.601	61.701	61.901	60.201	61.601	61.801	62.301	61.501	61.601	61.301	85.101	86.701	84.401	83.701	82.601	84.701	85.601	88.001	100.001
MN100036 Opuntia virus 1 Gen12	55.701	59.401	60.401	59.301	58.501	55.301	56.101	57.801	60.101	62.301	64.101	63.101	64.101	61.201	62.301	61.201	62.301	60.301	61.301	62.101	60.601	63.101	82.301	81.601	83.801	86.801	88.301	88.801	87.901	83.301	82.001	100.001
MN099971 Opuntia virus 1 Gen10	56.001	58.501	59.701	59.701	58.201	56.701	56.501	58.701	60.401	62.501	63.601	63.801	64.101	61.601	63.501	60.801	62.101	59.701	61.101	62.901	61.201	63.001	84.501	83.801	85.501	83.501	84.301	84.901	84.001	87.901	84.001	93.501	100.001
MN099996 Opuntia virus 1 Gen11	56.101	58.701	60.201	59.801	58.901	57.001	56.501	58.401	61.201	62.201	63.001	62.901	64.201	62.101	61.801	61.001	62.401	60.301	61.901	63.101	61.501	64.001	84.001	85.601	84.401	81.901	83.401	84.501	83.001	83.501	86.801	93.101	93.801	100.001
MN099978 Opuntia virus 1 Gen13	56.601	59.601	59.601	59.001	59.801	56.901	56.801	57.901	60.601	63.101	64.301	63.601	63.001	60.601	62.601	61.401	62.301	62.101	62.401	63.401	61.901	62.801	82.101	81.301	83.901	87.301	88.801	89.901	87.801	83.801	81.501	91.801	87.901	87.101	100.001
MN100018 Opuntia virus 1 Gen15	56.601	59.701	59.801	59.601	57.701	56.601	57.501	59.401	62.101	62.401	64.001	62.801	62.101	62.001	62.601	63.401	61.701	61.101	62.401	63.001	62.401	62.201	81.401	80.001	84.501	79.901	80.401	81.301	80.901	83.401	81.801	83.201	85.301	84.201	82.901	100.001
MN100017 Opuntia virus 1 Gen14	55.801	60.401	59.401	59.001	57.201	56.701	56.201	59.001	61.701	62.001	63.701	63.301	61.801	60.801	62.301	62.901	62.201	62.201	63.201	63.001	62.401	61.901	79.401	78.401	80.501	82.501	83.001	83.501	83.501	82.101	80.001	85.301	83.801	82.601	85.201	94.601	100.001
KP410285 Beet curly top Iran virus	58.801	61.501	61.301	59.801	58.801	54.701	57.501	58.801	57.101	56.901	60.501	58.601	55.701	58.401	58.101	57.301	57.201	58.101	58.801	58.101	59.101	57.201	58.101	59.201	59.001	59.301	58.901	57.401	57.601	60.301	58.501	58.301	59.001	57.601	58.101	59.001	58.701	100.001
HQ443515 Spinach curly top Arizona virus	58.401	61.401	59.301	60.601	56.501	56.101	57.101	58.101	57.601	56.701	57.101	56.501	58.801	56.801	56.801	57.701	57.001	61.501	59.301	60.301	58.801	58.401	57.701	57.901	57.601	58.001	57.601	59.001	58.301	59.401	58.901	57.901	59.401	58.401	57.201	59.301	57.901	77.501	100.001
MG001960 Exomis microphylla associated virus	58.501	59.301	59.101	59.401	59.801	56.801	58.401	57.901	56.601	58.101	55.901	55.601	57.601	57.901	59.201	56.201	57.001	59.701	59.001	58.701	59.001	57.101	57.501	56.901	57.301	58.901	57.801	59.201	58.401	58.201	58.401	57.901	57.401	57.301	58.601	59.701	59.401	72.401	72.301	100.001
AF379637 Beet curly top virus	57.801	57.501	58.401	57.901	59.401	57.201	56.801	59.901	63.001	63.701	63.601	64.201	64.601	62.301	64.201	62.201	62.001	64.601	65.501	64.101	66.101	65.401	64.201	63.501	62.101	62.401	62.301	63.501	62.501	63.101	61.701	63.301	63.301	63.401	62.501	63.201	63.601	64.801	68.101	63.001	100.001
EU921828 Pepper yellow dwarf virus	59.801	57.901	58.801	58.101	58.601	56.101	57.001	58.601	61.601	62.501	63.601	63.101	62.501	61.601	64.001	60.001	59.401	64.001	64.101	62.901	62.401	64.201	63.001	62.201	62.701	60.401	61.901	61.901	60.901	61.501	61.001	60.901	61.901	62.001	60.501	61.101	61.101	65.201	66.401	63.701	79.501	100.001
U49907 Horseradish curly top virus	57.301	60.001	57.201	56.801	61.801	54.801	57.301	59.001	59.801	60.101	62.301	60.801	58.701	59.101	60.001	58.901	59.501	61.001	59.501	61.601	60.001	58.401	59.901	61.001	59.201	60.401	59.501	61.101	60.701	60.901	59.201	61.501	60.301	60.001	59.901	59.601	60.301	64.701	67.501	65.301	70.501	68.301	100.001
GU734126 Spinach severe curly top virus	57.701	59.001	57.101	57.701	58.401	55.001	55.701	59.901	59.001	60.701	60.901	60.501	59.001	59.601	59.201	58.401	60.501	59.601	59.701	60.701	59.101	59.501	59.301	59.301	59.601	61.501	60.501	61.701	59.701	60.401	60.201	60.001	59.401	60.101	60.901	59.101	59.301	65.501	69.101	63.101	67.801	66.601	72.701	100.001
MF072688 Tomato geminivirus	57.801	59.901	60.501	59.801	58.301	58.701	56.901	60.201	56.901	57.701	57.501	57.301	58.401	57.901	58.401	57.701	57.201	58.601	58.501	60.301	57.501	58.401	58.801	59.601	57.101	58.001	57.601	58.601	59.701	57.201	58.601	58.501	57.401	58.401	57.101	57.001	57.101	60.201	59.901	57.401	58.901	57.601	59.001	59.301	100.001
MG491195 Tomato apical leaf curl virus	58.201	59.601	59.001	59.001	59.101	57.301	55.301	56.301	56.901	57.601	60.901	57.501	60.201	57.301	57.601	57.801	57.501	59.501	58.601	56.701	57.801	58.201	57.801	59.101	58.301	57.601	58.301	58.701	57.501	58.201	57.501	58.201	58.801	57.401	57.301	57.101	57.101	60.701	59.401	58.301	60.701	60.101	58.501	58.801	64.201	100.001
JX094280 French bean severe leaf curl virus	60.501	60.001	60.001	59.901	58.201	57.301	58.601	55.101	58.201	58.201	58.201	56.101	58.301	57.501	57.101	59.001	56.901	58.101	58.601	59.201	58.301	59.701	57.901	59.001	58.401	59.601	59.401	59.401	60.301	60.401	56.901	57.801	57.901	57.401	58.401	58.801	58.301	60.101	59.001	57.601	59.301	59.101	56.201	58.901	63.001	62.501	100.001
KT214386 Euphorbia caputmedusae latent virus	59.001	60.201	59.901	61.001	56.601	56.801	58.001	56.701	59.001	57.601	57.301	58.701	58.001	57.001	57.601	59.301	56.501	57.801	59.701	57.801	57.601	58.501	59.001	57.901	59.901	59.201	58.901	58.601	57.601	59.001	58.901	59.901	60.101	59.301	60.201	59.301	58.801	57.901	56.901	57.901	59.101	58.301	59.601	59.401	61.701	64.501	71.401	100.001
KT214373 Alfalfa leaf curl virus	59.901	60.301	59.101	60.401	59.301	56.801	57.101	55.901	57.201	57.701	59.201	56.701	57.501	57.101	56.601	59.501	57.701	58.801	58.001	57.201	57.201	58.901	57.901	58.501	58.501	57.601	58.501	59.301	59.101	59.401	58.401	58.501	59.001	59.201	58.601	58.601	58.301	59.001	57.901	58.401	56.901	60.001	59.401	57.501	61.701	62.401	70.901	71.301	100.001
KT214389 Plantago lanceolata latent virus	59.501	60.101	59.901	60.501	58.101	56.501	57.301	56.801	57.201	57.901	59.601	58.101	60.101	56.601	58.301	56.801	56.901	59.401	60.601	59.601	59.101	59.901	59.501	59.201	57.901	58.801	57.401	59.401	58.401	59.201	59.301	58.601	59.201	59.401	58.701	59.101	58.301	59.801	60.401	59.401	59.601	60.701	57.501	59.201	61.401	61.401	63.401	66.301	63.501
MG001961 Limeum africanum associated virus	58.301	59.901	58.401	58.401	59.301	56.501	55.801	57.601	58.201	57.901	57.701	55.901	58.501	57.401	57.701	57.401	57.801	59.601	58.701	58.501	59.001	58.101	57.901	58.101	58.501	58.101	59.001	58.801	57.101	59.101	59.401	59.201	58.901	59.801	58.001	57.501	59.101	64.801	62.901	63.101	62.501	62.101	64.401	63.501	64.501	63.101	64.601	66.801	64.401
KF147918 Grapevine redblotch associated virus	58.201	59.601	58.201	58.801	57.101	57.801	58.401	57.001	58.901	60.001	59.801	58.501	58.601	57.801	56.701	58.901	59.801	59.101	57.401	58.901	58.601	58.701	59.401	57.401	57.401	59.401	58.101	57.001	58.701	58.901	58.701	58.001	58.101	58.101	58.601	57.901	59.001	58.801	58.201	57.701	59.101	58.201	59.601	58.101	60.301	59.001	59.901	60.601	61.001
JX559642 Grapevine geminivirus	57.401	59.101	58.701	58.401	58.901	58.301	57.601	56.801	58.001	61.001	57.401	57.901	56.801	57.001	58.401	57.901	59.601	57.801	58.201	58.301	58.501	56.801	59.101	57.801	58.401	59.201	59.001	57.701	58.901	58.301	58.801	59.301	59.001	58.001	57.801	57.701	59.001	59.301	59.201	58.101	58.301	58.601	58.201	59.101	60.701	58.201	59.501	61.601	59.801
MF579394 Prunus geminivirus A	56.701	59.801	59.301	57.401	59.701	57.501	57.001	58.701	58.601	59.301	59.201	58.501	57.801	56.301	57.401	58.801	60.401	58.401	59.101	59.501	58.901	58.401	60.001	60.101	61.101	59.601	60.801	60.501	59.301	58.801	60.301	59.901	59.701	59.401	59.601	60.001	60.001	58.201	59.201	56.801	58.501	57.801	58.901	56.701	59.701	59.801	58.401	61.301	59.401
MF185002 Wild vitis virus 1	56.801	59.001	59.101	57.801	59.501	56.201	57.401	58.701	59.101	59.401	59.601	57.201	57.601	56.701	56.801	57.301	58.801	58.601	58.201	58.601	57.701	59.101	57.501	58.201	56.501	58.501	56.801	57.501	57.901	57.801	56.401	57.601	56.501	57.101	58.101	58.701	58.801	59.701	60.701	58.401	58.401	58.001	59.001	58.001	60.401	57.801	58.201	59.301	60.501
FJ665634 Eragrostis curvula streak virus	56.801	60.501	58.101	57.401	58.101	59.201	54.501	59.201	57.901	57.101	58.401	57.801	58.201	57.201	55.401	58.001	56.601	57.201	57.401	58.401	56.801	56.101	58.101	56.901	56.901	58.501	57.901	57.201	57.501	57.501	57.401	59.701	58.601	59.101	58.701	58.501	58.901	56.401	56.001	57.001	56.201	57.701	57.701	56.001	55.801	55.901	56.601	57.401	55.601
FJ665630 Eragrostis curvula streak virus	56.401	58.001	58.401	57.001	57.701	57.301	56.501	58.301	58.301	57.501	58.301	59.501	58.301	57.901	56.901	57.701	56.401	58.701	58.501	58.701	57.401	56.601	56.801	56.201	56.501	56.701	56.701	58.001	57.201	57.401	56.301	58.301	57.201	58.301	58.801	58.401	58.501	57.501	57.501	56.501	57.401	58.201	57.501	57.101	58.601	56.501	56.601	57.201	56.401
[truncated: 8 more columns]

## Sheet: CP
JX559642 Grapevine geminivirus	100.001
KF147918 Grapevine redblotch associated virus	96.401	100.001
MF579394 Prunus geminivirus A	82.601	84.801	100.001
MF185002 Wild vitis virus 1	78.001	79.401	78.501	100.001
MN100038 Opuntia virus 1 Gen9	25.101	28.601	27.301	26.301	100.001
MN100034 Opuntia virus 1 Gen2	25.101	27.801	26.801	24.901	98.001	100.001
MN099980 Opuntia virus 1 Gen8	24.201	27.301	26.301	24.901	98.001	98.401	100.001
MN100033 Opuntia virus 1 Gen1	23.601	26.101	25.701	25.401	96.401	96.001	96.801	100.001
MN099973 Opuntia virus 1 Gen7	23.601	26.101	25.701	24.901	96.001	96.401	96.401	99.601	100.001
MN100030 Opuntia virus 1 Gen6	24.501	25.001	25.001	26.501	87.101	88.801	88.001	88.401	88.801	100.001
MN099976 Opuntia virus 1 Gen3	24.501	25.001	24.101	25.101	88.401	90.001	89.201	88.801	89.201	97.201	100.001
MN100000 Opuntia virus 1 Gen4	25.001	25.501	24.501	26.501	87.101	88.801	88.801	89.201	89.601	96.401	96.801	100.001
MN099961 Opuntia virus 1 Gen5	25.001	25.001	24.501	25.601	83.501	85.101	83.901	84.701	85.101	93.201	93.601	92.401	100.001
MN100036 Opuntia virus 1 Gen12	23.101	23.101	23.601	26.501	78.301	79.101	79.101	78.301	78.701	84.301	84.701	82.701	83.101	100.001
MN099971 Opuntia virus 1 Gen10	23.101	23.101	23.601	26.501	78.301	79.101	79.101	78.301	78.701	84.301	84.701	82.701	83.101	100.001	100.001
MN099996 Opuntia virus 1 Gen11	23.101	23.101	23.601	26.501	78.701	78.701	79.501	78.701	78.301	83.901	84.301	82.301	82.701	99.601	99.601	100.001
MN099978 Opuntia virus 1 Gen13	23.001	23.501	24.501	24.601	77.101	76.701	77.901	77.101	76.701	81.101	81.501	81.101	79.901	93.201	93.201	93.601	100.001
MN100018 Opuntia virus 1 Gen15	24.101	25.401	25.501	27.501	74.301	75.501	75.501	75.901	76.301	80.301	79.901	79.501	79.901	89.601	89.601	89.201	89.201	100.001
MN100017 Opuntia virus 1 Gen14	24.101	25.401	25.501	27.501	74.301	75.501	75.501	75.901	76.301	80.301	79.901	79.501	79.901	89.601	89.601	89.201	89.201	100.001	100.001
MG452759 Camellia chlorotic dwarfassociated virus	21.401	20.901	24.001	22.101	19.501	19.901	19.901	21.201	21.201	20.201	18.901	22.301	19.301	20.801	20.801	20.801	20.201	17.801	17.801	100.001
JQ920490 Citrus chlorotic dwarf associated virus	20.601	18.501	20.001	22.301	22.101	21.601	22.101	21.601	21.601	21.201	23.001	21.201	21.701	25.201	25.201	25.201	22.901	24.301	24.301	58.801	100.001
MG696802 Passion fruit chlorotic mottle virus	21.901	21.801	22.001	22.201	20.901	19.001	20.401	20.901	20.901	21.601	20.701	19.701	20.901	19.101	19.101	19.101	17.601	20.901	20.901	56.301	56.101	100.001
KR131749 Mulberry crinkleassociated virus	26.101	26.501	25.101	25.101	20.901	21.301	21.301	21.301	22.501	23.301	23.301	23.301	22.001	23.601	23.601	23.601	25.201	23.101	23.101	39.701	37.601	35.601	100.001
FJ665283 Bean golden mosaic virus	22.601	22.201	24.501	24.801	18.101	17.601	17.601	18.101	19.201	19.701	19.201	19.501	23.301	25.401	25.401	24.601	23.401	25.901	25.901	28.501	31.401	27.501	29.201	100.001
KC706535 Sida micrantha mosaic virus	23.101	24.101	25.601	24.501	21.401	21.001	20.501	21.101	21.101	19.501	22.001	22.901	23.801	23.801	23.801	24.201	24.801	25.201	25.201	29.301	31.101	27.501	28.801	92.801	100.001
JF502373 Cotton leaf curl Burewala virus	23.301	24.101	23.301	25.001	22.001	21.601	22.001	19.101	18.701	21.101	20.401	22.501	23.301	20.501	20.501	21.001	21.601	21.101	21.101	26.701	28.601	26.201	28.501	74.501	74.901	100.001
FM877473 African cassava mosaic virus	25.001	24.101	24.801	25.901	23.101	22.301	22.701	19.901	19.501	21.601	21.601	24.001	23.401	22.101	22.101	22.501	24.101	21.901	21.901	31.801	31.801	28.701	29.801	69.701	70.901	74.201	100.001
MG001959 Polygala garcinii associated virus	26.901	25.001	26.501	28.501	22.101	21.801	24.801	21.501	21.501	22.201	21.301	21.701	19.801	22.701	22.701	22.701	23.501	23.801	23.801	37.801	32.901	33.201	31.801	46.201	46.501	44.601	45.601	100.001
AF003952 Maize streak virus	22.101	24.801	23.401	20.901	26.201	24.901	25.801	25.801	25.301	27.901	27.401	27.001	25.701	26.501	26.501	26.501	27.001	28.301	28.301	22.201	21.601	22.601	22.901	21.101	20.701	19.301	19.901	22.201	100.001
KJ437671 Axonopus compressus streak virus	24.901	24.401	23.901	22.101	21.801	23.401	22.801	24.301	24.301	25.701	24.801	25.701	24.501	24.601	24.601	24.601	23.501	25.301	25.301	20.701	20.701	23.001	23.901	19.701	18.501	23.201	20.201	24.101	39.001	100.001
EF536860 Wheat dwarf virus	25.301	24.101	22.901	22.801	20.001	17.901	20.001	19.701	18.801	19.501	18.701	19.501	22.101	18.501	18.501	20.101	21.601	22.101	22.101	19.401	16.201	19.701	22.501	22.201	20.701	18.601	19.501	21.201	34.901	35.401	100.001
FJ665630 Eragrostis curvula streak virus	25.901	25.601	24.301	26.301	24.301	24.301	23.601	23.601	23.601	25.301	24.901	25.801	27.401	27.501	27.501	27.501	24.901	27.701	27.701	20.901	17.401	17.701	21.401	21.001	22.201	20.401	21.101	21.901	33.601	35.101	44.801	100.001
FJ665634 Eragrostis curvula streak virus	26.401	26.101	24.301	26.801	23.301	23.301	23.801	23.801	23.801	25.801	25.301	26.201	27.401	27.501	27.501	27.501	25.801	28.601	28.601	20.901	16.601	18.101	21.401	21.001	22.601	20.601	21.101	22.301	33.601	34.801	44.401	98.401	100.001
DQ458791 Chickpea chlorotic dwarf virus	21.701	23.301	20.701	23.001	25.001	25.201	25.201	24.801	24.801	24.001	24.001	23.501	23.501	25.201	25.201	25.201	24.801	28.601	28.601	20.901	18.901	23.901	23.701	20.301	21.801	22.501	23.901	21.101	36.301	33.601	36.301	35.301	35.301	100.001
AF379637 Beet curly top virus	23.301	22.701	23.601	23.101	20.601	21.501	21.901	22.301	22.301	21.001	21.401	22.301	21.801	22.401	22.401	22.401	22.301	20.401	20.401	25.501	24.301	23.101	29.601	25.001	29.101	23.601	28.101	24.001	28.201	23.601	24.201	27.301	27.301	28.801	100.001
EU921828 Pepper yellow dwarf virus	23.701	23.101	23.601	22.701	20.301	20.501	21.101	20.301	20.301	22.401	19.701	22.401	22.401	18.201	18.201	18.201	19.201	21.301	21.301	19.701	22.101	28.401	29.301	25.001	29.101	23.301	28.301	23.201	27.901	24.001	27.601	26.901	26.901	29.201	93.301	100.001
GU734126 Spinach severe curly top virus	23.801	23.301	24.701	21.401	18.801	21.301	19.201	18.801	20.401	22.501	22.101	22.301	20.901	21.901	21.901	21.901	22.201	22.701	22.701	26.001	24.401	25.201	27.901	26.301	26.401	26.301	26.101	24.901	24.601	22.901	28.601	25.101	22.701	27.601	81.501	82.301	100.001
HQ443515 Spinach curly top Arizona virus	24.301	23.701	24.701	21.501	19.601	21.001	20.501	21.001	19.201	20.101	19.601	19.601	19.901	16.901	16.901	16.901	17.501	20.001	20.001	21.501	23.301	23.301	28.201	24.901	28.701	27.301	26.601	25.501	27.701	21.601	28.801	25.501	25.501	30.801	84.801	84.401	86.001	100.001
U49907 Horseradish curly top virus	25.101	22.701	27.401	21.801	21.501	22.101	21.901	22.201	22.201	22.201	21.301	21.701	22.201	21.101	21.101	21.101	19.801	21.901	21.901	21.001	22.601	24.701	27.101	25.101	28.101	23.201	27.901	24.201	26.201	21.801	28.601	28.501	28.501	29.201	81.001	83.801	77.001	81.501	100.001
KP410285 Beet curly top Iran virus	23.701	20.601	23.601	23.301	21.801	22.701	21.601	20.701	19.301	20.201	19.701	19.301	20.601	20.401	20.401	20.001	20.401	21.901	21.901	26.201	22.301	27.601	28.701	26.501	26.801	25.901	26.601	22.701	25.301	21.901	26.301	25.801	25.801	29.601	78.501	78.101	81.901	84.001	75.601	100.001
MG001960 Exomis microphylla associated virus	24.701	23.201	25.901	21.801	22.501	23.901	24.301	23.101	23.101	24.801	24.301	23.901	23.701	22.101	22.101	22.101	22.801	22.801	22.801	22.401	21.101	26.501	29.201	26.701	26.701	25.801	27.201	24.401	24.901	21.001	27.401	28.201	28.201	29.701	72.901	74.501	78.601	83.101	72.801	80.001	100.001
MG001961 Limeum africanum associated virus	21.901	20.101	22.301	16.701	17.901	18.801	18.301	18.801	19.201	21.501	20.601	21.101	21.901	18.001	18.001	17.501	19.701	22.901	22.901	20.501	22.201	22.301	25.201	25.801	27.001	26.101	31.201	19.401	25.101	25.001	30.201	27.601	27.501	27.401	71.101	70.301	74.501	76.501	69.401	75.001	77.001	100.001
GU456685 Turnip curly top virus	27.001	25.501	29.501	25.701	25.301	25.801	25.301	25.801	26.201	28.901	27.201	24.101	27.201	23.801	23.801	23.401	23.301	22.201	22.201	21.901	23.801	21.101	24.201	20.701	20.001	23.701	25.101	21.201	27.501	27.501	23.501	26.901	29.101	24.701	41.401	39.801	44.501	45.401	43.601	41.101	43.301	44.001	100.001
KC108902 Turnip curly top virus	27.001	25.501	30.501	25.701	24.901	25.301	24.901	25.301	25.801	28.401	26.701	23.701	26.701	23.401	23.401	23.001	22.901	21.801	21.801	21.501	23.301	22.801	23.601	21.201	19.301	23.701	21.301	19.901	27.501	28.101	23.501	27.301	28.701	25.501	41.401	39.801	44.501	45.401	43.601	41.101	43.301	44.901	98.601	100.001
KT388086 Turnip leaf roll virus	24.201	25.501	25.401	25.801	24.601	25.001	24.601	23.801	24.301	26.501	24.801	22.201	24.401	23.701	23.701	23.201	23.301	22.401	22.401	20.701	22.701	23.901	22.901	22.701	22.401	20.701	20.301	21.201	27.501	26.101	26.401	26.901	26.501	27.201	42.401	40.801	42.401	43.301	40.101	40.201	40.801	42.801	79.101	80.601	100.001
MH595443 Sesame curly top virus	24.501	24.401	25.801	25.101	23.101	24.101	23.101	23.201	23.601	26.201	24.101	24.501	24.901	22.501	22.501	22.501	22.501	25.601	25.601	26.401	20.301	25.601	24.901	21.001	21.601	23.201	22.901	22.901	27.701	28.601	20.201	26.401	28.901	28.701	43.201	42.401	46.001	46.001	43.401	43.101	44.601	41.001	60.501	60.501	59.601	100.001
X84735 Tomato pseudocurly top virus	23.301	20.001	19.501	18.601	20.501	20.501	20.101	22.501	23.001	21.801	20.501	21.601	19.901	17.401	17.401	17.001	16.501	19.301	19.301	26.801	21.301	21.001	22.801	20.501	23.901	22.601	24.201	22.601	27.001	22.501	25.601	28.401	28.001	23.501	23.001	23.701	24.201	23.501	24.301	22.601	24.801	26.701	28.101	28.101	23.601	25.801	100.001
MF072688 Tomato geminivirus	26.401	24.901	22.801	21.901	22.301	20.501	21.101	21.901	21.901	23.101	20.201	19.501	21.201	20.901	20.901	20.901	22.601	23.101	23.101	23.301	20.501	21.701	21.101	25.201	22.301	22.601	20.601	22.801	21.801	26.501	24.101	23.101	23.101	24.801	25.901	26.701	28.501	27.101	22.601	26.301	24.801	24.801	27.001	27.901	29.101	26.401	31.201	100.001
MG491195 Tomato apical leaf curl virus	23.201	24.401	21.801	20.801	20.801	19.901	20.401	19.501	19.001	16.701	16.501	19.801	18.101	19.001	19.001	19.501	19.001	21.101	21.101	21.301	18.601	23.901	23.501	19.801	20.401	21.101	22.701	27.101	26.501	28.701	25.701	27.601	27.201	26.101	25.101	25.101	26.901	25.101	27.101	27.401	31.101	22.901	28.201	29.701	24.201	22.701	32.801	43.101	100.001
MK673513 Common bean curly stunt virus	24.001	24.001	28.101	25.001	21.101	22.601	21.501	21.301	22.601	23.701	23.301	22.201	24.601	21.501	21.501	21.101	19.701	21.401	21.401	21.701	20.101	25.801	19.301	20.101	19.001	19.701	20.901	22.301	29.001	25.801	28.001	28.501	28.001	28.301	25.401	25.401	28.101	27.501	28.601	27.901	25.001	23.801	29.901	29.901	28.701	29.201	28.801	25.001	26.201
JX094280 French bean severe leaf curl virus	19.201	21.801	20.201	20.701	19.201	19.201	19.201	17.601	17.601	19.001	19.401	19.001	20.401	18.501	18.501	18.501	18.501	19.601	19.601	22.601	24.401	22.701	23.601	25.701	23.801	20.201	24.301	22.701	24.101	26.201	25.001	26.301	25.701	23.001	25.401	25.901	23.001	24.201	23.501	24.301	22.301	22.501	23.501	23.101	22.801	17.401	21.201	20.701	25.001
KT214373 Alfalfa leaf curl virus	21.101	24.401	20.801	23.701	17.401	17.001	17.401	16.701	16.301	15.101	14.201	14.601	16.301	18.901	18.901	19.301	18.001	17.801	17.801	23.401	24.801	24.001	26.001	23.301	23.901	19.701	24.401	29.701	21.801	22.801	23.601	25.701	25.201	22.901	24.901	23.501	20.201	21.601	22.101	23.601	22.201	24.401	24.701	25.101	25.801	23.101	22.501	21.001	24.701
KT214386 Euphorbia caputmedusae latent virus	19.501	20.401	20.201	18.801	17.001	17.901	17.901	17.201	17.201	15.901	14.801	15.701	16.301	16.301	16.301	16.301	16.301	17.801	17.801	22.901	26.001	23.701	22.501	24.101	23.201	20.201	23.301	25.901	22.901	24.301	23.501	23.901	24.201	24.801	23.701	24.401	24.201	22.401	24.401	23.701	21.701	22.701	22.401	22.401	23.601	19.501	22.401	18.401	23.901
KT214389 Plantago lanceolata latent virus	23.701	24.401	24.101	24.701	19.901	19.501	19.901	20.401	19.701	23.501	23.001	25.401	23.901	23.501	23.501	22.101	24.201	22.901	22.901	22.801	25.001	24.101	22.301	20.701	20.701	22.901	22.001	24.601	23.801	23.801	24.301	26.101	26.101	23.601	25.001	24.901	24.001	24.001	23.701	22.701	24.901	23.101	27.401	27.601	22.101	23.101	23.001	22.301	22.701
KM386645 Apple geminivirus	24.501	23.901	24.101	22.001	21.701	21.701	21.301	25.201	25.201	24.001	24.501	24.901	22.901	18.901	18.901	18.901	18.101	19.901	19.901	21.301	20.801	21.401	20.801	16.801	19.101	17.801	17.201	19.101	20.501	21.901	19.501	19.301	18.901	23.101	13.901	18.601	20.001	15.201	17.901	18.801	20.901	17.201	25.501	23.601	18.001	21.501	19.301	20.601	22.801
KX618694 grapevine geminivirus A	24.001	24.601	26.201	24.801	23.701	23.601	24.101	25.001	25.001	24.701	25.101	27.301	23.501	21.601	21.601	21.601	23.101	26.801	26.801	23.101	23.401	21.001	26.901	19.001	18.801	21.701	20.901	23.001	21.301	24.501	18.801	21.301	20.901	26.501	23.501	24.401	22.301	21.401	23.001	25.801	25.001	21.601	26.601	27.001	24.401	23.901	22.301	22.201	26.301
MG001958 Juncus maritimus associated virus	20.901	23.101	24.901	24.401	20.201	20.201	19.801	21.101	21.101	19.701	20.101	19.701	18.401	20.201	20.201	20.601	18.301	21.601	21.601	21.901	22.201	23.001	28.801	16.901	18.401	21.201	21.801	19.301	17.801	23.401	18.701	22.901	22.501	25.301	20.301	23.301	19.201	19.701	24.801	23.401	22.801	22.801	23.901	27.801	23.901	23.001	21.801	22.101	27.101
[truncated: 8 more columns]

## Sheet: Rep
MF185002 Wild vitis virus 1	100.001
MF579394 Prunus geminivirus A	68.701	100.001
JX559642 Grapevine geminivirus	67.201	75.101	100.001
KF147918 Grapevine redblotch associated virus	67.501	75.101	90.501	100.001
MF072688 Tomato geminivirus	46.601	44.001	43.401	43.401	100.001
MG491195 Tomato apical leaf curl virus	44.101	42.401	40.901	42.201	66.601	100.001
JX094280 French bean severe leaf curl virus	44.001	44.001	43.501	43.801	66.201	68.801	100.001
KT214386 Euphorbia caputmedusae latent virus	45.001	45.301	43.701	44.301	69.701	67.301	79.701	100.001
MG001961 Limeum africanum associated virus	46.901	46.101	43.701	45.501	65.401	65.401	75.201	76.401	100.001
KT214373 Alfalfa leaf curl virus	44.501	44.301	45.201	44.801	68.701	69.601	75.001	76.901	70.901	100.001
KT214389 Plantago lanceolata latent virus	42.501	43.701	44.301	45.401	62.401	62.401	69.101	73.001	65.801	68.401	100.001
FJ665630 Eragrostis curvula streak virus	38.501	41.401	38.201	38.401	38.701	40.701	38.901	39.401	39.901	42.501	41.901	100.001
FJ665634 Eragrostis curvula streak virus	37.901	40.501	39.201	37.801	39.001	40.901	38.901	39.801	39.601	42.201	42.201	91.001	100.001
U49907 Horseradish curly top virus	37.301	33.401	32.801	33.801	38.801	39.101	41.601	41.201	39.201	41.901	39.601	44.601	45.601	100.001
GU734126 Spinach severe curly top virus	42.701	39.301	39.601	40.201	41.501	42.001	42.201	44.301	41.801	45.001	39.601	45.801	47.001	79.101	100.001
AF379637 Beet curly top virus	39.301	38.201	38.301	39.101	37.001	38.701	37.501	39.901	40.001	38.001	36.201	41.901	42.701	55.801	55.501	100.001
EU921828 Pepper yellow dwarf virus	41.001	39.301	40.301	41.401	36.301	38.401	36.201	36.801	39.101	37.801	37.401	43.001	42.401	56.401	55.201	66.201	100.001
GU456685 Turnip curly top virus	39.801	38.501	36.201	37.101	37.901	39.201	36.501	39.601	40.001	40.101	38.501	42.101	40.601	49.301	49.101	61.901	65.301	100.001
KC108902 Turnip curly top virus	40.801	38.801	36.501	37.701	38.801	38.601	37.201	39.601	39.701	40.101	38.501	40.901	39.801	49.001	48.501	62.501	65.501	93.301	100.001
MH595443 Sesame curly top virus	37.001	38.801	36.801	37.701	36.101	39.501	34.801	36.701	39.101	37.801	36.101	39.701	38.601	47.101	49.101	65.301	62.701	75.201	75.501	100.001
KT388086 Turnip leaf roll virus	38.301	37.701	38.301	38.701	37.501	38.401	35.801	38.201	39.601	38.301	37.901	40.901	40.901	52.901	53.201	64.401	65.501	76.301	75.201	70.901	100.001
MK673513 Common bean curly stunt virus	37.301	38.401	35.301	37.801	35.801	36.701	34.301	37.601	38.701	37.601	36.701	40.701	41.001	54.201	54.501	70.101	69.001	70.501	71.001	73.501	70.801	100.001
KM386645 Apple geminivirus	37.901	35.901	35.001	35.101	39.901	42.301	40.401	39.801	41.101	40.301	38.601	46.001	45.101	52.201	49.601	57.301	55.001	54.701	53.901	54.001	56.201	54.001	100.001
MG001959 Polygala garcinii associated virus	37.501	35.901	35.501	36.101	36.201	37.701	37.801	41.401	39.201	38.101	37.601	40.301	40.301	49.101	51.001	56.601	53.201	53.201	52.701	52.701	54.401	56.001	67.201	100.001
JF502373 Cotton leaf curl Burewala virus	39.501	35.701	37.501	38.001	38.301	37.201	37.701	40.701	38.001	39.401	37.501	41.401	41.901	52.001	52.101	65.601	58.001	55.901	55.601	57.301	58.301	57.001	68.401	68.801	100.001
FM877473 African cassava mosaic virus	41.001	37.801	38.501	39.401	36.301	37.501	37.901	39.401	40.201	41.201	37.201	44.301	44.001	51.601	52.401	60.201	57.301	58.801	57.301	53.401	59.501	58.801	64.001	64.501	78.501	100.001
KX618694 grapevine geminivirus A	38.101	38.301	38.001	38.801	34.401	36.001	36.101	35.101	36.001	36.201	34.001	44.701	45.301	49.401	52.801	57.901	56.501	56.701	55.301	54.801	55.301	56.601	60.301	58.001	62.401	61.501	100.001
MG001958 Juncus maritimus associated virus	36.901	37.501	38.201	39.301	36.001	38.701	39.001	39.401	37.601	38.101	36.001	46.301	45.701	54.101	55.301	63.801	59.301	55.801	54.701	55.201	57.801	61.601	59.601	62.301	68.001	63.401	61.001	100.001
X84735 Tomato pseudocurly top virus	39.801	40.001	39.301	40.101	38.301	37.001	38.701	39.501	40.201	38.601	36.401	45.201	45.201	59.501	59.101	71.001	64.701	62.401	60.601	61.801	65.201	65.001	63.401	61.701	69.601	64.801	59.901	68.801	100.001
FJ665283 Bean golden mosaic virus	36.401	36.001	36.601	37.101	38.101	38.601	38.301	39.601	41.701	39.201	37.601	43.601	43.601	59.101	59.101	63.501	62.601	57.901	56.701	58.401	62.601	62.401	58.801	60.401	66.601	63.101	58.501	67.001	75.401	100.001
KC706535 Sida micrantha mosaic virus	36.101	35.201	36.501	38.001	36.801	36.701	36.501	37.201	39.401	37.101	36.201	42.001	41.701	59.501	56.701	67.301	62.301	59.901	59.101	61.001	63.601	66.801	58.701	61.701	67.301	64.701	60.001	65.001	76.101	80.101	100.001
MN100038 Opuntia virus 1 Gen9	38.501	37.301	38.001	38.201	39.601	38.401	37.101	39.901	38.901	39.701	38.001	45.101	44.801	50.401	51.001	57.601	54.301	58.201	57.601	57.901	58.201	56.701	59.101	56.101	60.701	58.301	56.401	64.501	66.801	63.401	62.901	100.001
MN100030 Opuntia virus 1 Gen6	39.401	38.001	38.001	37.801	38.701	39.601	37.101	40.501	39.801	40.101	38.001	45.401	45.401	51.301	52.401	57.601	53.801	58.701	58.201	58.501	59.001	56.201	58.301	57.601	61.101	60.501	57.601	61.801	67.601	62.901	63.801	90.501	100.001
MN099971 Opuntia virus 1 Gen10	39.401	38.001	37.701	37.501	39.001	38.701	37.101	40.501	39.201	40.401	37.401	45.101	45.101	50.401	52.801	57.401	54.101	58.501	57.901	59.001	59.301	56.601	57.701	58.001	61.301	60.101	58.101	62.301	67.101	62.801	62.901	93.101	96.001	100.001
MN099980 Opuntia virus 1 Gen8	38.101	36.801	37.701	38.301	38.701	39.601	37.701	40.801	41.001	39.401	38.701	45.101	44.801	53.401	54.201	58.201	56.501	59.001	58.201	59.301	59.601	58.801	60.701	58.501	62.001	60.201	58.201	64.801	68.201	63.301	63.801	90.501	86.201	88.001	100.001
MN099996 Opuntia virus 1 Gen11	38.101	35.801	37.301	36.901	38.101	38.401	36.501	40.201	41.801	38.801	38.001	44.201	43.901	51.301	53.601	57.401	55.601	58.201	57.301	59.301	59.901	58.201	59.801	58.201	60.501	59.101	56.801	62.101	67.101	63.601	62.901	88.001	85.101	86.801	94.001	100.001
MN099961 Opuntia virus 1 Gen5	37.501	36.101	36.701	36.601	37.201	38.401	36.801	39.901	39.501	38.801	39.001	45.701	45.401	51.601	52.701	56.501	55.001	57.001	55.901	57.901	58.201	58.801	59.201	59.601	61.701	59.901	58.201	63.901	65.901	63.001	62.901	86.501	84.201	85.101	91.101	93.701	100.001
MN100018 Opuntia virus 1 Gen15	38.201	37.001	36.401	36.601	39.901	40.701	38.701	42.601	39.501	41.001	39.101	45.701	45.401	51.301	52.401	57.901	54.701	59.001	57.601	58.701	58.201	57.401	59.501	58.201	61.401	60.801	59.401	61.801	65.001	63.401	62.201	86.501	85.701	86.501	81.901	81.901	80.201	100.001
MN099973 Opuntia virus 1 Gen7	38.501	36.401	36.701	36.901	40.901	41.501	39.001	42.901	40.201	40.701	39.901	45.101	44.801	52.401	54.001	57.901	55.001	58.501	57.001	59.901	59.301	56.901	58.301	57.401	61.601	60.101	58.701	62.101	66.501	64.001	62.101	90.301	86.501	88.301	87.701	86.201	84.801	89.401	100.001
MN100017 Opuntia virus 1 Gen14	39.301	37.001	36.601	38.001	39.201	40.601	37.601	41.901	39.401	39.801	37.201	43.801	43.201	50.901	52.201	58.901	54.801	58.901	58.301	60.001	61.401	58.401	60.201	60.901	61.801	62.901	57.201	61.701	66.601	64.001	63.901	80.501	81.401	82.501	79.901	80.201	77.101	87.701	81.701	100.001
MN099976 Opuntia virus 1 Gen3	38.701	36.201	36.701	37.201	40.201	38.901	37.401	42.001	40.501	40.101	37.301	43.001	42.401	51.901	53.001	58.501	55.601	59.001	58.501	60.501	60.701	59.401	60.401	59.301	62.901	62.301	57.101	62.701	67.901	65.001	65.901	85.401	84.501	85.401	84.201	84.201	81.101	82.801	87.101	88.501	100.001
MN100036 Opuntia virus 1 Gen12	38.401	36.701	36.701	37.201	39.301	37.701	36.501	40.501	39.501	39.701	36.701	41.201	40.501	50.101	52.801	56.801	54.101	58.701	58.201	60.501	61.001	59.601	57.101	58.301	62.201	61.901	55.201	63.001	66.801	65.201	65.001	84.501	83.701	85.701	83.101	84.801	81.101	80.501	84.801	87.401	94.001	100.001
MN099978 Opuntia virus 1 Gen13	37.801	37.101	35.701	36.901	38.401	37.401	38.101	39.601	39.501	39.101	36.101	41.801	41.201	51.801	52.501	57.101	55.001	58.501	57.601	58.701	61.001	59.301	58.601	58.601	62.201	61.901	57.801	62.301	67.901	66.701	64.601	83.701	82.801	84.801	82.201	83.401	81.401	80.501	84.001	86.501	94.301	94.801	100.001
MN100034 Opuntia virus 1 Gen2	38.401	36.201	38.001	37.801	38.401	37.701	35.801	40.201	40.901	38.801	36.701	42.701	42.101	51.601	53.001	58.201	54.401	58.701	58.201	59.301	61.001	59.601	59.501	59.601	63.201	62.901	58.201	63.901	68.201	65.701	65.901	85.401	85.101	86.001	84.201	83.701	81.401	81.701	85.101	87.701	95.701	94.801	94.601	100.001
MN100033 Opuntia virus 1 Gen1	38.701	36.201	37.301	37.201	38.701	38.001	36.501	40.501	40.201	39.401	37.601	42.401	41.801	51.301	53.301	58.201	54.101	58.701	58.201	59.901	60.701	59.601	58.901	59.601	63.201	62.901	57.601	63.301	67.601	66.301	65.901	84.501	84.801	85.701	84.001	84.001	81.701	81.901	85.401	88.301	95.701	96.001	94.801	98.301	100.001
MN100000 Opuntia virus 1 Gen4	39.001	36.501	37.701	37.501	38.701	38.301	36.801	40.501	40.201	40.101	37.901	42.401	41.801	51.301	53.601	58.201	54.401	59.301	58.701	60.501	61.301	59.601	58.601	59.601	62.901	62.901	57.401	63.001	67.401	65.801	65.601	84.201	84.501	85.401	84.201	84.201	81.401	81.901	85.101	87.701	95.401	95.701	94.301	98.001	99.101	100.001
AF003952 Maize streak virus	36.201	35.401	39.001	38.901	37.501	38.701	39.001	39.901	38.501	43.501	38.301	30.601	30.601	32.801	35.301	32.101	33.801	32.501	33.001	29.101	32.701	30.301	34.201	31.101	33.801	34.501	32.501	31.201	34.901	29.901	29.701	33.401	34.901	34.101	33.001	32.401	32.401	32.201	35.001	32.601	32.701	31.201	31.501	33.001	32.701	33.001	100.001
DQ458791 Chickpea chlorotic dwarf virus	39.201	41.401	38.601	39.601	40.001	42.201	43.601	44.901	42.501	45.001	44.301	34.501	34.501	36.601	37.601	36.101	36.801	34.101	34.701	36.401	37.001	34.601	34.901	35.201	35.001	34.801	34.101	34.601	38.101	34.801	35.601	35.901	36.101	35.801	35.901	35.301	35.801	35.901	38.601	37.301	37.201	36.201	35.601	37.201	36.801	37.201	48.901	100.001
EF536860 Wheat dwarf virus	38.201	36.101	36.101	36.401	39.001	38.701	38.501	40.001	38.701	40.401	39.101	31.701	32.001	35.001	35.601	36.701	34.201	34.601	35.201	32.501	36.601	34.401	33.801	34.101	36.701	36.001	31.901	33.901	35.501	33.901	30.801	34.501	34.501	34.501	35.701	36.001	35.101	35.501	36.401	34.101	34.201	33.801	33.501	34.801	33.901	34.801	46.901	48.301	100.001
KJ437671 Axonopus compressus streak virus	41.501	41.501	37.901	39.101	43.201	41.501	41.201	43.501	42.501	43.001	42.701	36.401	37.001	34.401	38.801	36.301	36.701	36.401	36.401	35.501	36.801	35.901	36.601	34.601	35.901	36.201	34.501	36.501	37.801	35.901	37.201	38.001	38.501	38.601	37.501	36.701	36.801	39.301	38.901	36.601	36.101	35.601	35.901	35.601	35.901	36.501	46.001	51.101	46.701
MG452759 Camellia chlorotic dwarfassociated virus	36.101	36.601	36.101	36.301	35.901	38.001	36.201	37.201	38.001	38.201	39.001	33.101	34.101	31.601	36.901	38.001	36.601	36.101	36.501	34.101	37.501	34.201	32.201	34.401	35.501	35.901	35.801	35.101	37.701	34.501	35.801	36.401	33.501	36.101	35.901	34.901	33.801	36.401	36.401	34.501	34.301	34.901	33.301	33.901	34.301	34.301	31.501	36.601	38.001
MG696802 Passion fruit chlorotic mottle virus	35.801	37.401	38.401	37.701	37.401	40.201	39.401	41.201	38.301	40.301	39.801	34.301	33.601	33.001	34.501	37.801	35.501	37.701	37.301	32.701	36.001	34.401	35.301	35.801	36.001	36.101	35.201	35.701	37.501	34.701	35.001	34.801	35.401	36.701	35.101	36.301	35.101	36.601	36.601	33.701	35.701	35.101	34.101	34.801	34.801	35.401	32.701	38.301	34.401
JQ920490 Citrus chlorotic dwarf associated virus	35.101	37.601	39.201	38.901	37.601	40.401	36.701	40.101	36.401	39.201	38.601	37.601	37.101	32.901	34.501	36.401	34.301	38.901	39.501	37.301	40.001	35.801	37.301	38.301	35.601	36.701	32.801	35.901	38.501	36.601	36.301	34.601	36.101	35.801	35.601	35.201	35.201	37.801	37.901	36.101	35.801	36.201	36.501	36.701	36.401	36.701	34.701	38.501	36.701
KR131749 Mulberry crinkleassociated virus	32.401	39.501	39.801	39.501	38.801	40.301	38.501	42.401	38.501	42.001	39.901	39.001	39.301	33.201	37.501	36.901	35.501	35.201	35.501	33.401	34.001	34.301	34.001	34.701	35.101	33.001	34.501	36.501	36.301	33.701	34.301	34.701	34.701	35.301	34.301	33.701	32.801	35.001	35.001	33.901	33.401	33.701	32.501	33.101	33.401	33.701	34.801	37.201	37.101
HQ443515 Spinach curly top Arizona virus	26.801	32.601	30.601	30.701	33.401	32.001	33.701	34.301	35.301	37.101	35.401	31.301	30.701	29.301	33.801	31.301	31.101	32.201	31.501	29.601	33.301	30.101	29.501	30.501	29.701	33.701	30.201	29.901	33.101	30.201	31.101	32.201	31.901	32.801	32.401	31.701	31.101	32.801	34.401	30.001	30.301	31.601	31.301	30.701	30.601	30.601	32.401	37.701	31.101
KP410285 Beet curly top Iran virus	27.301	32.601	29.301	31.501	33.301	32.001	32.601	34.301	34.601	36.901	36.601	32.201	31.001	29.201	33.101	30.601	31.901	31.701	31.501	31.001	31.401	28.701	28.501	28.501	29.401	31.801	29.901	31.401	31.601	27.901	29.301	30.501	30.501	30.501	30.801	30.101	29.501	29.901	30.501	28.901	30.501	30.801	29.901	30.501	30.201	30.201	33.201	38.201	32.501
MG001960 Exomis microphylla associated virus	28.701	32.401	31.001	31.001	35.801	34.601	35.301	35.601	37.301	38.701	38.201	30.401	28.701	30.301	32.201	32.001	31.201	31.601	32.601	29.801	32.301	32.401	28.201	28.701	30.201	31.901	31.201	30.001	31.501	30.701	31.701	30.701	31.601	33.601	32.101	31.601	31.501	32.301	31.701	30.701	31.301	32.601	32.801	32.401	33.001	33.001	30.901	38.401	34.401
[truncated: 8 more columns]
