# Supplementary material for: A Novel Divergent Geminivirus Identified in Asymptomatic New World Cactaceae Plants
Source: Viruses. 2020 Apr 3;12(4):398. doi: 10.3390/v12040398 (PMC7232249; doi:10.3390/v12040398)
Supplement: Supplementary file 1 [file viruses-12-00398-s001.zip › Supplementary_Data_4.txt]

>N_benthamiana9_5dpi_AI1
TAATATTACCTGATGGCCGCGCCCCCTTTAAAGTGGGCCCCCTGGACAGATGGCAGATGTTGAGTGGAAGTGCACTGTTATGGACCGGTGGCATTTTTGTAAATATGTGGAACGTTAGATAATGCGGTACGCATTATCGGCAACTTTAACCTTAATTTAAATTAAAGTTAAAGATAGTGGATATGGGAATGATTATGTCTTCTTTAAATTGAATTGCTTGGGACAGAGTGTTTCATTGATTGAGATGGATAGGACTGATAGGGGTCAGTTGACTAGACTTGTGTTCAGGTACGGATTTGCTGTGGTGTTGAAGGAGCTGAATACGGAGGCCCTGAATAGTCCGTATTTGTGGGAGCAATTTTGGCATGCAGTCAGGTACACCGAGGAAACGATATGCCGGGATTTTGTCTCCTTCAGGAGGCATAAGGAAGAGTGCGAGAAGGAGGTTGGTGTTTTCTACACCAACAAAAAAGAGTGGCCAGGGGAGCTTGACCCCACGGTTAAGGAGACAACCGCAGCTGCAGACGGTTCACCGGCAGCAGGTGACGGTTGATTGTGATGGGAAGTGTCCGCATGGTTCAATATTGTGCAAGATATTGAATGATATGTCTCTGGGTCAGGATGAGACCCAGAGACATAGTAATAAGGTGAATTTCACTTATGTTAGTATTAGAGGGGAGCTGGATCTGGCTGATGTTCATCAGGATTTGACTGCTTGGTATGGGCAGAAGCAGTATATTTTTTTGTGGTTATTTTTAGATAGGACAGTCAGAGGAGATACGTTTGATATAGGTGACTTTTTTAAGGGATCAATTACTGATCCCGAGCAGTGGTTTGTTAATTCTAATAATAGGGATAGATATATATTGTTGAAGAAGAGGAGGATTATGTTTCAGCTTCCTTGTAAGCAGAAGGATTCTGCGGGTGTTTTTAATTGTATTAGTAGTCATGATAGGTATAAGCCATTTGAGTTTAGGAAGAGGTTAATGTTTCAGAGTCATTGGGATAATACGGGGAAGTTAGTTAGGAATAGGTTGTTGTTGTTAGCGACTGTGGGTAAGGCTGTTGAGATTACTATGAACAGCCAGATGAGATTGTATTTCAATTCAGCATGATTAATAAAGGAGAAATTTTATATCATATTTTGTGTTTCTGATTTCATATACATATTTGGATACATCAAAGAAATAATATATTGCTCTTGCAATATTATTTATGCTTACAACACCTAAATTATTTAAGTAAAAAAATACATGGTGTTTAAATCTAGTCAAGAATGAACTCCCAGTCGCTGTAATCAGAGTAGTAAGTATCTCTGTCTGGATCCAGCATTTGTGTAAGCCTAGCTCTTTTCGGAGGTTGTGGTTTGCCTGGATCCGGATGCGGAATAACTGTCCTTGAGAATTGTCCCCTGTGAATAACAGTTTCATGTATAGGGGATTGGGGACCTTCCATATGAAGGTCCCAGTCTCTGCTTGAAATGCAGTGATGGGTTCCCCTGTGCGTGAATCCATGGCCACAAGCTTTGGAGTAGAGGAATGTGCATTTGCATTCCAGGTGGAATGCAATTCTTCGTTCTCTTCTTCTTTTGTTCTTGGCATTCTTATGCTGGAGTCTGATGTCATGGACTGGGCAGTCAATGTACTTGTCTCTGTGGCATTGGACAGGATCAGAGCATGATTGAATGGGGTTGTTATAAATAGGTGTAGTTGGGGAAGGAGGAAGGGGTTTTATTTCAGTGGAGGGATCAGAAGAGTGGCTGGGTGATGAATATGAAATAGGCATTTTGGAGTGTCCACTCTTTCAATGCTCTATTTTCGTCCTTGTCCAGAAACTCTTTATAAGATGTTTCTGGTCCTGGATTGCAGAGCACGATTGATGGGATACCTCCTTTAATTTGAACTGGCTTGCCGTATTTACAGTTGCTTTGCCAGTCTCTTTGGGCCCCAATAAGTTCTTTTCCAATGTTTTAGCTTTAGATAGTGCGGTGTGATGTCATCAATGACATTATACATCGCACTGTTGCTAAAACATTTACTGTTGAAATCTAGGTGCCCTGATAGATAATTATGGGCACCTAGTGATCTAGCCCACGCAGTTTTTCCGGTTCTGCTAGGACCTTCAACAATTAGACTTTTGGGTCTATGCCCTATGACATTATTAACAATTGGCCCCGCAGGGGAAGTAACATCAAACTCAAATGTCTCCCCTAGCCATTGTTCCATGTCATCTGTAATTTTAAAATGTGAAAAAATATTTTCAAATGGTTTAGGTGGAGGAGCAAATATTTTGTCCAAATTACTGTTAATGTTGTGAAACATTAACACGTAATGCTGGGGTTGTTCCTCTCTTATTATTCTCATTGCCTCGTCTTTGGATGTGGCATTGAGTGCTTTTGCATAAGAATCATTGGCAGATTGTTTACCTCCTCTTGCAGATCTGCCGTCTATTTGGAAAACTCCAAAATCCAATACATCTCCGTCTTTCTCCATATAAGTTTTGCAGTCGGAGGAGGACTTGGCGGATTGAATGTTTGGATGGAATTGAATGGAGGAATGGGGGTGTCGAAGATCGAAGAATCTATTATTTTGGCACTTGAATTTGGATTCGAATTGGATAAGCACATGGAGATGAGGTTCCCCATTTTGATGTAATTCTCGGCAGATTCGGATGAATTTAATGTTTGTTGGAGTGTGGAGGTTTTGAAGTTGGGAGAGTGCTTCTTCTTTGGAGAGGGAGCATTTGGGGAAAGTGAGGAAATAATTTTTGGAGTTAATTAAAAATTTGGGTCTTGTCATTTTGCAAGACTGACGTGTCAAAAAATAAAACGACTGCGTTTTGTTATTTGACACTACAGCCTTGTAAGTTGAGGACCCGATAGGTTTGCTCTCACAAAACTCTGAGGAACCAATATATTGGGTCCTTATTTATAGCGGCCATCAGAAA
>N_benthamiana10_30dpi_AI2
TAATATTACCTGATGGCCGCGCCCCCTTTAAAGTGGGCCCCCTGGACAGATGGCACATGTTGAGTGGAAGTGCACTGTTATGGACCGGTGGCATTTTTGTAAATATGTGGAACGTTAGATAATGCGGTACGCATTATCGGCAACTTTAACCTTAATTTAAATTAAAGTTAAAGATAGTGGATATGGGAATGATTATGTCTTCTTTAAATTGAATTGCTTGGGACAGAGTGTTTCATTGATTGAGATGGATAGGACTGATAGGGGTCAGTTGACTAGACTTGTGTTCAGGTACGGATTTGCTGTGGTGTTGAAGGAGCTGAATACGGAGGCCCTGAATAGTCCGTATTTGTGGGAGCAATTTTGGCATGCAGTCAGGTACACCGAGGAAACGATATGCCGGGATTTTGTCTCCTTCAGGAGGCATAAGGAAGAGTGCGAGAAGGAGGTTGGTGTTTTCTACACCAACAAAAAAGAGTGGCCAGGGGAGCTTGACCCCACGGTTAAGGAGACAACCGCAGCTGCAGACGGTTCACCGGCAGCAGGTGACGGTTGATTGTGATGGGAAGTGTCCGCATGGTTCAATATTGTGCAAGATATTGAATGATATGTCTCTGGGTCAGGATGAGACCCAGAGACATAGTAATAAGGTGAATTTCACTTATGTTAGTATTAGAGGGGAGCTGGATCTGGCTGATGTTCATCAGGATTTGACTGCTTGGTATGGGCAGAAGCAGTATATTTTTTTGTGGTTATTTTTAGATAGGACAGTCAGAGGAGATACGTTTGATATAGGTGACTTTTTTAAGGGATCAATTACTGATCCCGAGCAGTGGTTTGTTAATTCTAATAATAGGGATAGATATATATTGTTGAAGAAGAGGAGGATTATGTTTCAGCTTCCTTGTAAGCAGAAGGATTCTGCGGGTGTTTTTAATTGTATTAGTAGTCATGATAGGTATAAGCCATTTGAGTTTAGGAAGAGGTTAATGTTTCAGAGTCATTGGGATAATACGGGGAAGTTAGTTAGGAATAGGTTGTTGTTGTTAGCGACTGTGGGTAAGGCTGTTGAGATTACTATGAACAGCCAGATGAGATTGTATTTCAATTCAGCATGATTAATAAAGGAGAAATTTTATATCATATTTTGTGTTTCTGATTTCATATACATATTTGGATACATCAAAGAAATAATATATTGCTCTTGCAATATTATTTATGCTTACAACACCTAAATTATTTAAGTAAAAAAATACATGGTGTTTAAATCTAGTCAAGAATGAACTCCCAGTCGCTGTAATCAGAGTAGTAAGTATCTCTGTCTGGATCCAGCATTTGTGTAAGCCTAGCTCTTTTCGGAGGTTGTGGTTTGCCTGGATCCGGATGCGGAATAACTGTCCTTGAGAATTGTCCCCTGTGAATAACAGTTTCATGTATAGGGGATTGGGGACCTTCCATATGAAGGTCCCAGTCTCTGCTTGAAATGCAGTGATGGGTTCCCCTGTGCGTGAATCCATGGCCACAAGCTTTGGAGTAGAGGAATGTGCATTTGCATTCCAGGTGGAATGCAATTCTTCGTTCTCTTCTTCTTTTGTTCTTGGCATTCTTATGCTGGAGTCTGATGTCATGGACTGGGCAGTCAATGTACTTGTCTCTGTGGCATTGGACAGGATCAGAGCATGATTGAATGGGGTTGTTATAAATAGGTGTAGTTGGGGAAGGAGGAAGGGGTTTTATTTCAGTGGAGGGATCAGAAGAGTGGCTGGGTGATGAATATGAAATAGGCATTTTGGAGTGTCCACTCTTTCAATGCTCTATTTTCGTCCTTGTCCAGAAACTCTTTATAAGATGTTTCTGGTCCTGGATTGCAGAGCACGATTGATGGGATACCTCCTTTAATTTGAACTGGCTTGCCGTATTTACAGTTGCTTTGCCAGTCTCTTTGGGCCCCAATAAGTTCTTTCCAATGTTTTAGCTTTAGATAGTGCGGTGTGATGTCATCAATGACATTATACATCGCACTGTTGCTAAAACATTTACTGTTGAAATCTAGGTGCCCTGATAGATAATTATGGGCACCTAGTGATCTAGCCCACGCAGTTTTTCCGGTTCTGCTAGGACCTTCAACAATTAGACTTTTGGGTCTATGCCCTATGACATTATTAACAATTGGCCCCGCAGGGGAAGTAACATCAAACTCAAATGTCTCCCCTAGCCATTGTTCCATGTCATCTGTAATTTTAAAATGTGAAAAAATATTTTCAAATGGTTTAGGTGGAGGAGCAAATATTTTGTCCAAATTACTGTTAATGTTGTGAAACATTAACACGTAATGCTGGGGTTGTTCCTCTCTTATTATTCTCATTGCCTCGTCTTTGGATGTGGCATTGAGTGCTTTTGCATAAGAATCATTGGCAGATTGTTTACCTCCTCTTGCAGATCTGCCGTCTATTTGGAAAACTCCAAAATCCAATACATCTCCGTCTTTCTCCATATAAGTTTTGCAGTCGGAGGAGGACTTGGCGGATTGAATGTTTGGATGGAATTGAATGGAGGAATGGGGGTGTCGAAGATCGAAGAATCTATTATTTTGGCACTTGAATTTGGATTCGAATTGGATAAGCACATGGAGATGAGGTTCCCCATTTTGATGTAATTCTCGGCAGATTCGGATGAATTTAATGTTTGTTGGAGTGTGGAGGTTTTGAAGTTGGGAGAGTGCTTCTTCTTTGGAGAGGGAGCATTTGGGGAAAGTGAGGAAATAATTTTTGGAGTTAATTAAAAATTTGGGTCTTGTCATTTTGCAAGACTGACGTGTCAAAAAATAAAACGACTGCGTTTTGTTATTTGACACTACAGCCTTGTAAGTTGAGGACCCGATAGGTTTGCTCTCACAAAACTCTGAGGAACCAATATATTGGGTCCTTATTTATAGCGGCCATCAGAAA
>N_benthamiana11_30dpi_AI2
TAATATTACCTGATGGCCGCGCCCCCTTTAAAGTGGGCCCCCTGGACACATGGCAGATGTTGAGTGGAAGTGCACTGTTATGGACCGGTGGCATTTTTGTAAATATGTGGAACGTTAGATAATGCGGTACGCATTATCGGCAACTTTAACCTTAATTTAAATTAAAGTTAAAGATAGTGGATATGGGAATGATTATGTCTTCTTTAAATTGAATTGCTTGGGACAGAGTGTTTCATTGATTGAGATGGATAGGACTGATAGGGGTCAGTTGACTAGACTTGTGTTCAGGTACGGATTTGCTGTGGTGTTGAAGGAGCTGAATACGGAGGCCCTGAATAGTCCGTATTTGTGGGAGCAATTTTGGCATGCAGTCAGGTACACCGAGGAAACGATATGCCGGGATTTTGTCTCCTTCAGGAGGCATAAGGAAGAGTGCGAGAAGGAGGTTGGTGTTTTCTACACCAACAAAAAAGAGTGGCCAGGGGAGCTTGACCCCACGGTTAAGGAGACAACCGCAGCTGCAGACGGTTCACCGGCAGCAGGTGACGGTTGATTGTGATGGGAAGTGTCCGCATGGTTCAATATTGTGCAAGATATTGAATGATATGTCTCTGGGTCAGGATGAGACCCAGAGACATAGTAATAAGGTGAATTTCACTTATGTTAGTATTAGAGGGGAGCTGGATCTGGCTGATGTTCATCAGGATTTGACTGCTTGGTATGGGCAGAAGCAGTATATTTTTTTGTGGTTATTTTTAGATAGGACAGTCAGAGGAGATACGTTTGATATAGGTGACTTTTTTAAGGGATCAATTACTGATCCCGAGCAGTGGTTTGTTAATTCTAATAATAGGGATAGATATATATTGTTGAAGAAGAGGAGGATTATGTTTCAGCTTCCTTGTAAGCAGAAGGATTCTGCGGGTGTTTTTAATTGTATTAGTAGTCATGATAGGTATAAGCCATTTGAGTTTAGGAAGAGGTTAATGTTTCAGAGTCATTGGGATAATACGGGGAAGTTAGTTAGGAATAGGTTGTTGTTGTTAGCGACTGTGGGTAAGGCTGTTGAGATTACTATGAACAGCCAGATGAGATTGTATTTCAATTCAGCATGATTAATAAAGGAGAAATTTTATATCATATTTTGTGTTTCTGATTTCATATACATATTTGGATACATCAAAGAAATAATATATTGCTCTTGCAATATTATTTATGCTTACAACACCTAAATTATTTAAGTAAAAAAATACATGGTGTTTAAATCTAGTCAAGAATGAACTCCCAGTCGCTGTAATCAGAGTAGTAAGTATCTCTGTCTGGATCCAGCATTTGTGTAAGCCTAGCTCTTTTCGGAGGTTGTGGTTTGCCTGGATCCGGATGCGGAATAACTGTCCTTGAGAATTGTCCCCTGTGAATAACAGTTTCATGTATAGGGGATTGGGGACCTTCCATATGAAGGTCCCAGTCTCTGCTTGAAATGCAGTGATGGGTTCCCCTGTGCGTGAATCCATGGCCACAAGCTTTGGAGTAGAGGAATGTGCATTTGCATTCCAGGTGGAATGCAATTCTTCGTTCTCTTCTTCTTTTGTTCTTGGCATTCTTATGCTGGAGTCTGATGTCATGGACTGGGCAGTCAATGTACTTGTCTCTGTGGCATTGGACAGGATCAGAGCATGATTGAATGGGGTTGTTATAAATAGGTGTAGTTGGGGAAGGAGGAAGGGGTTTTATTTCAGTGGAGGGATCAGAAGAGTGGCTGGGTGATGAATATGAAATAGGCATTTTGGAGTGTCCACTCTTTCAATGCTCTATTTTCGTCCTTGTCCAGAAACTCTTTATAAGATGTTTCTGGTCCTGGATTGCAGAGCACGATTGATGGGATACCTCCTTTAATTTGAACTGGCTTGCCGTATTTACAGTTGCTTTGCCAGTCTCTTTGGGCCCCAATAAGTTCTTTCCAATGTTTTAGCTTTAGATAGTGCGGTGTGATGTCATCAATGACATTATACATCGCACTGTTGCTAAAACATTTACTGTTGAAATCTAGGTGCCCTGATAGATAATTATGGGCACCTAGTGATCTAGCCCACGCAGTTTTTCCGGTTCTGCTAGGACCTTCAACAATTAGACTTTTGGGTCTATGCCCTATGACATTATTAACAATTGGCCCCGCAGGGGAAGTAACATCAAACTCAAATGTCTCCCCTAGCCATTGTTCCATGTCATCTGTAATTTTAAAATGTGAAAAAATATTTTCAAATGGTTTAGGTGGAGGAGCAAATATTTTGTCCAAATTACTGTTAATGTTGTGAAACATTAACACGTAATGCTGGGGTTGTTCCTCTCTTATTATTCTCATTGCCTCGTCTTTGGATGTGGCATTGAGTGCTTTTGCATAAGAATCATTGGCAGATTGTTTACCTCCTCTTGCAGATCTGCCGTCTATTTGGAAAACTCCAAAATCCAATACATCTCCGTCTTTCTCCATATAAGTTTTGTAGTCGGAGGAGGACTTGGCGGATTGAATGTTTGGATGGAATTGAATGGAGGAATGGGGGTGTCGAAGATCGAAGAATCTATTATTTTGGCACTTGAATTTGGATTCGAATTGGATAAGCACATGGAGATGAGGTTCCCCATTTTGATGTAATTCTCGGCAGATTCGGATGAATTTAATGTTTGTTGGAGTGTGGAGGTTTTGAAGTTGGGAGAGTGCTTCTTCTTTGGAGAGGGAGCATTTGGGGAAAGTGAGGAAATAATTTTTGGAGTTAATTAAAAATTTGGGTCTTGTCATTTTGCAAGACTGACGTGTCAAAAAATAAAACGACTGCGTTTTGTTATTTGACACTACAGCCTTGTAAGTTGAGGACCCGATAGGTTTGCTCTCACAAAACTCTGAGGAACCAATATATTGGGTCCTTATTTATAGCGGCCATCACAAA
>N_benthamiana12_15dpi_AI1
TAATATTACCTGATGGCCGCGCCCCCTTTAAAGTGGGCCCCGGACAGATGGCAGATGTTGAGTGGAAGTGCACTGTTATGGACCGGTGGCATTTTTGTAAATATGTGGAACGTTAGATAATGCGGTACGCATTATCGGCAACTTTAACCTTAATTTAAATTAAAGTTAAAGATAGTGGATATGGGAATGATTATGTCTTCTTTAAATTGAATTGCTTGGGACAGAGTGTTTCATTGATTGAGATGGATAGGACTGATAGGGGTCAGTTGACTAGACTTGTGTTCAGGTACGGATTTGCTGTGGTGTTGAAGGAGCTGAATACGGAGGCCCTGAATAGTCCGTATTTGTGGGAGCAATTTTGGCATGCAGTCAGGTACACCGAGGAAACGATATGCCGGGATTTTGTCTCCTTCAGGAGGCATAAGGAAGAGTGCGAGAAGGAGGTTGGTGTTTTCTACACCAACAAAAAAGAGTGGCCAGGGGAGCTTGACCCCACGGTTAAGGAGACAACCGCAGCTGCAGACGGTTCACCGGCAGCAGGTGACGGTTGATTGTGATGGGAAGTGTCCGCATGGTTCAATATTGTGCAAGATATTGAATGATATGTCTCTGGGTCAGGATGAGACCCAGAGACATAGTAATAAGGTGAATTTCACTTATGTTAGTATTAGAGGGGAGCTGGATCTGGCTGATGTTCATCAGGATTTGACTGCTTGGTATGGGCAGAAGCAGTATATTTTTTTGTGGTTATTTTTAGATAGGACAGTCAGAGGAGATACGTTTGATATAGGTGACTTTTTTAAGGGATCAATTACTGATCCCGAGCAGTGGTTTGTTAATTCTAATAATAGGGATAGATATATATTGTTGAAGAAGAGGAGGATTATGTTTCAGCTTCCTTGTAAGCAGAAGGATTCTGCGGGTGTTTTTAATTGTATTAGTAGTCATGATAGGTATAAGCCATTTGAGTTTAGGAAGAGGTTAATGTTTCAGAGTCATTGGGATAATACGGGGAAGTTAGTTAGGAATAGGTTGTTGTTGTTAGCGACTGTGGGTAAGGCTGTTGAGATTACTATGAACAGCCAGATGAGATTGTATTTCAATTCAGCATGATTAATAAAGGAGAAATTTTATATCATATTTTGTGTTTCTGATTTCATATACATATTTGGATACATCAAAGAAATAATATATTGCTCTTGCAATATTATTTATGCTTACAACACCTAAATTATTTAAGTAAAAAAATACATGGTGTTTAAATCTAGTCAAGAATGAACTCCCAGTCGCTGTAATCAGAGTAGTAAGTATCTCTGTCTGGATCCAGCATTTGTGTAAGCCTAGCTCTTTTCGGAGGTTGTGGTTTGCCTGGATCCGGATGCGGAATAACTGTCCTTGAGAATTGTCCCCTGTGAATAACAGTTTCATGTATAGGGGATTGGGGACCTTCCATATGAAGGTCCCAGTCTCTGCTTGAAATGCAGTGATGGGTTCCCCTGTGCGTGAATCCATGGCCACAAGCTTTGGAGTAGAGGAATGTGCATTTGCATTCCAGGTGGAATGCAATTCTTCGTTCTCTTCTTCTTTTGTTCTTGGCATTCTTATGCTGGAGTCTGATGTCATGGACTGGGCAGTCAATGTACTTGTCTCTGTGGCATTGGACAGGATCAGAGCATGATTGAATGGGGTTGTTATAAATAGGTGTAGTTGGGGAAGGAGGAAGGGGTTTTATTTCAGTGGAGGGATCAGAAGAGTGGCTGGGTGATGAATATGAAATAGGCATTTTGGAGTGTCCACTCTTTCAATGCTCTATTTTCGTCCTTGTCCAGAAACTCTTTATAAGATGTTTCTGGTCCTGGATTGCAGAGCACGATTGATGGGATACCTCCTTTAATTTGAACTGGCTTGCCGTATTTACAGTTGCTTTGCCAGTCTCTTTGGGCCCCAATAAGTTCTTTCCAATGTTTTAGCTTTAGATAGTGCGGTGTGATGTCATCAATGACATTATACATCGCACTGTTGCTAAAACATTTACTGTTGAAATCTAGGTGCCCTGATAGATAATTATGGGCACCTAGTGATCTAGCCCACGCAGTTTTTCCGGTTCTGCTAGGACCTTCAACAATTAGACTTTTGGGTCTATGCCCTATGACATTATTAACAATTGGCCCCGCAGGGGAAGTAACATCAAACTCAAATGTCTCCCCTAGCCATTGTTCCATGTCATCTGTAATTTTAAAATGTGAAAAAATATTTTCAAATGGTTTAGGTGGAGGAGCAAATATTTTGTCCAAATTACTGTTAATGTTGTGAAACATTAACACGTAATGCTGGGGTTGTTCCTCTCTTATTATTCTCATTGCCTCGTCTTTGGATGTGGCATTGAGTGCTTTTGCATAAGAATCATTGGCAGATTGTTTACCTCCTCTTGCAGATCTGCCGTCTATTTGGAAAACTCCAAAATCCAATACATCTCCGTCTTTCTCCATATAAGTTTTGCAGTCGGAGGAGGACTTGGCGGATTGAATGTTTGGATGGAATTGAATGGAGGAATGGGGGGGGTTAAAATCAAAAAATCTATTATTTTGGCACTTGAATTTGGATTCGAATTGGATAAGCACATGGAGATGAGGTTCCCCATTTTGATGTAATTCTCGGCAGATTCGGATGAATTTAATGTTTGTTGGAATGTGGAGGTTTTGAAGTTGGGARARWGCTTCTTCTTTGGAGAGGGAGCATTTGGGGAAAGTGAGGAAATAATTTTTGGAGTTAATTAAAAATTTGGGTCTTGTCATTTTGCAAGACTGACGTGTCAAAAAATAAAACGACTGCGTTTTGTTATTTGACACTACAGCCTTGTAAGTTGAGGACCCGATAGGTTTGCTCTCACAAAACTCTGAGGAACCAATATATTGGGTCCTTATTTATAGCGGCCATCAGAAA
>N_benthamiana12_20dpi_AI1
TAATATTACCTGATGGCCGCGCCCCCTTTAAAGTGGGCCCCCTGGACAGATGGCAGATGTTGAGTGGAAGTGCACTGTTATGGACCGGTGGCATTTTTGTAAATATGTGGAACGTTAGATAATGCGGTACGCATTATCGGCAACTTTAACCTTAATTTAAATTAAAGTTAAAGATAGTGGATATGGGAATGATTATGTCTTCTTTAAATTGAATTGCTTGGGACAGAGTGTTTCATTGATTGAGATGGATAGGACTGATAGGGGTCAGTTGACTAGACTTGTGTTCAGGTACGGATTTGCTGTGGTGTTGAAGGAGCTGAATACGGAGGCCCTGAATAGTCCGTATTTGTGGGAGCAATTTTGGCATGCAGTCAGGTACACCGAGGAAACGATATGCCGGGATTTTGTCTCCTTCAGGAGGCATAAGGAAGAGTGCGAGAAGGAGGTTGGTGTTTTCTACACCAACAAAAAAGAGTGGCCAGGGGAGCTTGACCCCACGGTTAAGGAGACAACCGCAGCTGCAGACGGTTCACCGGCAGCAGGTGACGGTTGATTGTGATGGGAAGTGTCCGCATGGTTCAATATTGTGCAAGATATTGAATGATATGTCTCTGGGTCAGGATGAGACCCAGAGACATAGTAATAAGGTGAATTTCACTTATGTTAGTATTAGAGGGGAGCTGGATCTGGCTGATGTTCATCAGGATTTGACTGCTTGGTATGGGCAGAAGCAGTATATTTTTTTGTGGTTATTTTTAGATAGGACAGTCAGAGGAGATACGTTTGATATAGGTGACTTTTTTAAGGGATCAATTACTGATCCCGAGCAGTGGTTTGTTAATTCTAATAATAGGGATAGATATATATTGTTGAAGAAGAGGAGGATTATGTTTCAGCTTCCTTGTAAGCAGAAGGATTCTGCGGGTGTTTTTAATTGTATTAGTAGTCATGATAGGTATAAGCCATTTGAGTTTAGGAAGAGGTTAATGTTTCAGAGTCATTGGGATAATACGGGGAAGTTAGTTAGGAATAGGTTGTTGTTGTTAGCGACTGTGGGTAAGGCTGTTGAGATTACTATGAACAGCCAGATGAGATTGTATTTCAATTCAGCATGATTAATAAAGGAGAAATTTTATATCATATTTTGTGTTTCTGATTTCATATACATATTTGGATACATCAAAGAAATAATATATTGCTCTTGCAATATTATTTATGCTTACAACACCTAAATTATTTAAGTAAAAAAATACATGGTGTTTAAATCTAGTCAAGAATGAACTCCCAGTCGCTGTAATCAGAGTAGTAAGTATCTCTGTCTGGATCCAGCATTTGTGTAAGCCTAGCTCTTTTCGGAGGTTGTGGTTTGCCTGGATCCGGATGCGGAATAACTGTCCTTGAGAATTGTCCCCTGTGAATAACAGTTTCATGTATAGGGGATTGGGGACCTTCCATATGAAGGTCCCAGTCTCTGCTTGAAATGCAGTGATGGGTTCCCCTGTGCGTGAATCCATGGCCACAAGCTTTGGAGTAGAGGAATGTGCATTTGCATTCCAGGTGGAATGCAATTCTTCGTTCTCTTCTTCTTTTGTTCTTGGCATTCTTATGCTGGAGTCTGATGTCATGGACTGGGCAGTCAATGTACTTGTCTCTGTGGCATTGGACAGGATCAGAGCATGATTGAATGGGGTTGTTATAAATAGGTGTAGTTGGGGAAGGAGGAAGGGGTTTTATTTCAGTGGAGGGATCAGAAGAGTGGCTGGGTGATGAATATGAAATAGGCATTTTGGAGTGTCCACTCTTTCAATGCTCTATTTTCGTCCTTGTCCAGAAACTCTTTATAAGATGTTTCTGGTCCTGGATTGCAGAGCACGATTGATGGGATACCTCCTTTAATTTGAACTGGCTTGCCGTATTTACAGTTGCTTTGCCAGTCTCTTTGGGCCCCAATAAGTTCTTTCCAATGTTTTAGCTTTAGATAGTGCGGTGTGATGTCATCAATGACATTATACATCGCACTGTTGCTAAAACATTTACTGTTGAAATCTAGGTGCCCTGATAGATAATTATGGGCACCTAGTGATCTAGCCCACGCAGTTTTTCCGGTTCTGCTAGGACCTTCAACAATTAGACTTTTGGGTCTATGCCCTATGACATTATTAACAATTGGCCCCGCAGGGGAAGTAACATCAAACTCAAATGTCTCCCCTAGCCATTGTTCCATGTCATCTGTAATTTTAAAATGTGAAAAAATATTTTCAAATGGTTTAGGTGGAGGAGCAAATATTTTGTCCAAATTACTGTTAATGTTGTGAAACATTAACACGTAATGCTGGGGTTGTTCCTCTCTTATTATTCTCATTGCCTCGTCTTTGGATGTGGCATTGAGTGCTTTTGCATAAGAATCATTGGCAGATTGTTTACCTCCTCTTGCAGATCTGCCGTCTATTTGGAAAACTCCAAAATCCAATACATCTCCGTCTTTCTCCATATAAGTTTTGCAGTCGGAGGAGGACTTGGCGGATTGAATGTTTGGATGGAATTGAATGGAGGAATGGGGGTGTCGAAGATCGAAGAATCTATTATTTTGGCACTTGAATTTGGATTCGAATTGGATAAGCACATGGAGATGAGGTTCCCCATTTTGATGTAATTCTCGGCAGATTCGGATGAATTTAATGTTTGTTGGAGTGTGGAGGTTTTGAAGTTTGGGAAAAGTGCTTCTTCTTTGGAGAGGGAGCATTTGGGGAAAGTGAGGAAATAATTTTTGGAGTTAATTAAAAATTTGGGTCTTGTCATTTTGCAAGACTGACGTGTCAAAAAATAAAACGACTGCGTTTTGTTATTTGACACTACAGCCTTGTAAGTTGAGGACCCGATAGGTTTGCTCTCACAAAACTCTGAAGAACCAATATATTGGGTCCTTATTTATAGCGGCCATCAGAAA
>N_benthamiana13_30dpi_AI2
TAATATTACCTGATGGCCGCGCCCCCTTTAAAGTGGGCCCCCTGGACAGATGGCAGATGTTGAGTGGAAGTGCACTGTTATGGACCGGTGGCATTTTTGTAAATATGTGGAACGTTAGATAATGCGGTACGCATTATCGGCAACTTTAACCTTAATTTAAATTAAAGTTAAAGATAGTGGATATGGGAATGATTATGTCTTCTTTAAATTGAATTGCTTGGGACAGAGTGTTTCATTGATTGAGATGGATAGGACTGATAGGGGTCAGTTGACTAGACTTGTGTTCAGGTACGGATTTGCTGTGGTGTTGAAGGAGCTGAATACGGAGGCCCTGAATAGTCCGTATTTGTGGGAGCAATTTTGGCATGCAGTCAGGTACACCGAGGAAACGATATGCCGGGATTTTGTCTCCTTCAGGAGGCATAAGGAAGAGTGCGAGAAGGAGGTTGGTGTTTTCTACACCAACAAAAAAGAGTGGCCAGGGGAGCTTGACCCCACGGTTAAGGAGACAACCGCAGCTGCAGACGGTTCACCGGCAGCAGGTGACGGTTGATTGTGATGGGAAGTGTCCGCATGGTTCAATATTGTGCAAGATATTGAATGATATGTCTCTGGGTCAGGATGAGACCCAGAGACATAGTAATAAGGTGAATTTCACTTATGTTAGTATTAGAGGGGAGCTGGATCTGGCTGATGTTCATCAGGATTTGACTGCTTGGTATGGGCAGAAGCAGTATATTTTTTTGTGGTTATTTTTAGATAGGACAGTCAGAGGAGATACGTTTGATATAGGTGACTTTTTTAAGGGATCAATTACTGATCCCGAGCAGTGGTTTGTTAATTCTAATAATAGGGATAGATATATATTGTTGAAGAAGAGGAGGATTATGTTTCAGCTTCCTTGTAAGCAGAAGGATTCTGCGGGTGTTTTTAATTGTATTAGTAGTCATGATAGGTATAAGCCATTTGAGTTTAGGAAGAGGTTAATGTTTCAGAGTCATTGGGATAATACGGGGAAGTTAGTTAGGAATAGGTTGTTGTTGTTAGCGACTGTGGGTAAGGCTGTTGAGATTACTATGAACAGCCAGATGAGATTGTATTTCAATTCAGCATGATTAATAAAGGAGAAATTTTATATCATATTTTGTGTTTCTGATTTCATATACATATTTGGATACATCAAAGAAATAATATATTGCTCTTGCAATATTATTTATGCTTACAACACCTAAATTATTTAAGTAAAAAAATACATGGTGTTTAAATCTAGTCAAGAATGAACTCCCAGTCGCTGTAATCAGAGTAGTAAGTATCTCTGTCTGGATCCAGCATTTGTGTAAGCCTAGCTCTTTTCGGAGGTTGTGGTTTGCCTGGATCCGGATGCGGAATAACTGTCCTTGAGAATTGTCCCCTGTGAATAACAGTTTCATGTATAGGGGATTGGGGACCTTCCATATGAAGGTCCCAGTCTCTGCTTGAAATGCAGTGATGGGTTCCCCTGTGCGTGAATCCATGGCCACAAGCTTTGGAGTAGAGGAATGTGCATTTGCATTCCAGGTGGAATGCAATTCTTCGTTCTCTTCTTCTTTTGTTCTTGGCATTCTTATGCTGGAGTCTGATGTCATGGACTGGGCAGTCAATGTACTTGTCTCTGTGGCATTGGACAGGATCAGAGCATGATTGAATGGGGTTGTTATAAATAGGTGTAGTTGGGGAAGGAGGAAGGGGTTTTATTTCAGTGGAGGGATCAGAAGAGTGGCTGGGTGATGAATATGAAATAGGCATTTTGGAGTGTCCACTCTTTCAATGCTCTATTTTCGTCCTTGTCCAGAAACTCTTTATAAGATGTTTCTGGTCCTGGATTGCAGAGCACGATTGATGGGATACCTCCTTTAATTTGAACTGGCTTGCCGTATTTACAGTTGCTTTGCCAGTCTCTTTGGGCCCCAATAAGTTCTTTCCAATGTTTTAGCTTTAGATAGTGCGGTGTGATGTCATCAATGACATTATACATCGCACTGTTGCTAAAACATTTACTGTTGAAATCTAGGTGCCCTGATAGATAATTATGGGCACCTAGTGATCTAGCCCACGCAGTTTTTCCGGTTCTGCTAGGACCTTCAACAATTAGACTTTTGGGTCTATGCCCTATGACATTATTAACAATTGGCCCCGCAGGGGAAGTAACATCAAACTCAAATGTCTCCCCTAGCCATTGTTCCATGTCATCTGTAATTTTAAAATGTGAAAAAATATTTTCAAATGGTTTAGGTGGAGGAGCAAATATTTTGTCCAAATTACTGTTAATGTTGTGAAACATTAACACGTAATGCTGGGGTTGTTCCTCTCTTATTATTCTCATTGCCTCGTCTTTGGATGTGGCATTGAGTGCTTTTGCATAAGAATCATTGGCAGATTGTTTACCTCCTCTTGCAGATCTGCCGTCTATTTGGAAAACTCCAAAATCCAATACATCTCCGTCTTTCTCCATATAAGTTTTGCAGTCGGAGGAGGACTTGGCGGATTGAATGTTTGGATGGAATTGAATGGAGGAATGGGGGTGGTCGAAGATCGAAGAATCTATTATTTTGGCACTTGAATTTGGATTCGAATTGGATAAGCACATGGAGATGAGGTTCCCCATTTTGATGTAATTCTCGGCAGATTCGGATGAATTTAATGTTTGTTGGAATGTGGAGGTTTTTGAAGTTTGGGAAAGTGCTTCTTCTTTGGAGAGGGAGCATTTGGGGAAAGTGAGGAAATAATTTTTGGAGTTAATTAAAAATTTGGGTCTTGTCATTTTGCAAGACTGACGTGTCAAAAAATAAAACGACTGCGTTTTGTTATTTGACACTACAGCCTTGTAAGTTGAGGACCCGATAGGTTTGCTCTCACAAAACTCTGAGGAACCAATATATTGGGTCCTTATTTATAGCGGCCATCAGAAA
>N_benthamiana18_20dpi_AI1
TAATATTACCTGATGGCCGCGCCCCCTTTAAAGTGGGCCCCCTGGACAGATGGCAGATGTTGAGTGGAAGTGCACTGTTATGGACCGGTGGCATTTTTGTAAATATGTGGAACGTTAGATAATGCGGTACGCATTATCGGCAACTTTAACCTTAATTTAAATTAAAGTTAAAGATAGTGGATATGGGAATGATTATGTCTTCTTTAAATTGAATTGCTTGGGACAGAGTGTTTCATTGATTGAGATGGATAGGACTGATAGGGGTCAGTTGACTAGACTTGTGTTCAGGTACGGATTTGCTGTGGTGTTGAAGGAGCTGAATACGGAGGCCCTGAATAGTCCGTATTTGTGGGAGCAATTTTGGCATGCAGTCAGGTACACCGAGGAAACGATATGCCGGGATTTTGTCTCCTTCAGGAGGCATAAGGAAGAGTGCGAGAAGGAGGTTGGTGTTTTCTACACCAACAAAAAAGAGTGGCCAGGGGAGCTTGACCCCACGGTTAAGGAGACAACCGCAGCTGCAGACGGTTCACCGGCAGCAGGTGACGGTTGATTGCGATGGGAAGTGTCCGCATGGTTCAATATTGTGCAAGATATTGAATGATATGTCTCTGGGTCAGGATGAGACCCAGAGACATAGTAATAAGGTGAATTTCACTTATGTTAGTATTAGAGGGGAGCTGGATCTGGCTGATGTTCATCAGGATTTGACTGCTTGGTATGGGCAGAAGCAGTATATTTTTTTGTGGTTATTTTTAGATAGGACAGTCAGAGGAGATACGTTTGATATAGGTGACTTTTTTAAGGGATCAATTACTGATCCCGAGCAGTGGTTTGTTAATTCTAATAATAGGGATAGATATATATTGTTGAAGAAGAGGAGGATTATGTTTCAGCTTCCTTGTAAGCAGAAGGATTCTGCGGGTGTTTTTAATTGTATTAGTAGTCATGATAGGTATAAGCCATTTGAGTTTAGGAAGAGGTTAATGTTTCAGAGTCATTGGGATAATACGGGGAAGTTAGTTAGGAATAGGTTGTTGTTGTTAGCGACTGTGGGTAAGGCTGTTGAGATTACTATGAACAGCCAGATGAGATTGTATTTCAATTCAGCATGATTAATAAAGGAGAAATTTTATATCATATTTTGTGTTTCTGATTTCATATACATATTTGGATACATCAAAGAAATAATATATTGCTCTTGCAATATTATTTATGCTTACAACACCTAAATTATTTAAGTAAAAAAATACATGGTGTTTAAATCTAGTCAAGAATGAACTCCCAGTCGCTGTAATCAGAGTAGTAAGTATCTCTGTCTGGATCCAGCATTTGTGTAAGCCTAGCTCTTTTCGGAGGTTGTGGTTTGCCTGGATCCGGATGCGGAATAACTGTCCTTGAGAATTGTCCCCCGTGAATAACAGTTTCATGTATAGGGGATTGGGGACCTTCCATATGAAGGTCCCAGTCTCTGCTTGAAATGCAGTGATGGGTTCCCCTGTGCGTGAATCCATGGCCACAAGCTTTGGAGTAGAGGAATGTGCATTTGCATTCCAGGTGGAATGCAATTCTTCGTTCTCTTCTTCTTTTGTTCTTGGCATTCTTATGCTGGAGTCTGATGTCATGGACTGGGCAGTCAATGTACTTGTCTCTGTGGCATTGGACAGGATCAGAGCATGATTGAATGGGGTTGTTATAAATAGGTGTAGTTGGGGAAGGAGGAAGGGGTTTTATTTCAGTGGAGGGATCAGAAGAGTGGCTGGGTGATGAATATGAAATAGGCATTTTGGAGTGTCCACTCTTTCAATGCTCTATTTTCGTCCTTGTCCAGAAACTCTTTATAAGATGTTTCTGGTCCTGGATTGCAGAGCACGATTGATGGGATACCTCCTTTAATTTGAACTGGCTTGCCGTATTTACAGTTGCTTTGCCAGTCTCTTTGGGCCCCAATAAGTTCTTTCCAATGTTTTAGCTTTAGATAGTGCGGTGTGATGTCATCAATGACATTATACATCGCACTGTTGCTAAAACATTTACTGTTGAAATCTAGGTGCCCTGATAGATAATTATGGGCACCTAGTGATCTAGCCCACGCAGTTTTTCCGGTTCTGCTAGGACCTTCAACAATTAGACTTTTGGGTCTATGCCCTATGACATTATTAACAATTGGCCCCGCAGGGGAAGTAACATCAAACTCAAATGTCTCCCCTAGCCATTGTTCCATGTCATCTGTAATTTTAAAATGTGAAAAAATATTTTCAAATGGTTTAGGTGGAGGAGCAAATATTTTGTCCAAATTACTGTTAATGTTGTGAAACATTAACACGTAATGCTGGGGTTGTTCCTCTCTTATTATTCTCATTGCCTCGTCTTTGGATGTGGCATTGAGTGCTTTTGCATAAGAATCATTGGCAGATTGTTTACCTCCTCTTGCAGATCTGCCGTCTATTTGGAAAACTCCAAAATCCAATACATCTCCGTCTTTCTCCATATAAGTTTTGCAGTCGGAGGAGGACTTGGCGGATTGAATGTTTGGATGGAATTGAATGGAGGAATGGGGGTTGTCGAAGATCGAAGAATCTATTATTTTGGCACTTGAATTTGGATTCGAATTGGATAAGCACATGGAGATGAGGTTCCCCATTTTGATGTAATTCTCGGCAGATTCGGATGAATTTAATGTTTGTTGGAATGTGGAGGTTTTGAAGTTTGGGAAAATGCTTCTTCTTTGGAGAGGGAGCATTTGGGGAAAGTGAGGAAATAATTTTTGGAGTTAATTAAAAATTTGGGTCTTGTCATTTTGCAAGACTGACGTGTCAAAAAATAAAACGACTGCGTTTTGTTATTTGACACTACAGCCTTGTAAGTTGAGGACCCGATAGGTTTGCTCTCACAAAACTCTGAGGAACCAATATATTGGGTCCTTATTTATAGCGGCCATCAGAAA
>O_microdasys_4_5mpi
TAATATTACCTGATGGCCGCGCCCCCTTTAAAGTGGGCCCCCTGGACAGATGGCAGATGTTGAGTGGAAGTGCACTGTTATGGACCGGTGGCATTTTTGTAAATATGTGGAACGTTAGATAATGCGGTACGCATTATCGGCAACTTTAACCTTAATTTAAATTAAAGTTAAAGATAGTGGATATGGGAATGATTATGTCTTCTTTAAATTGAATTGCTTGGGACAGAGTGTTTCATTGATTGAGATGGATAGGACTGATAGGGGTCAGTTGACTAGACTTGTGTTCAGGTACGGATTTGCTGTGGTGTTGAAGGAGCTGAATACGGAGGCCCTGAATAGTCCGTATTTGTGGGAGCAATTTTGGCATGCAGTCAGGTACACCGAGGAAACGATATGCCGGGATTTTGTCTCCTTCAGGAGGCATAAGGAAGAGTGCGAGAAGGAGGTTGGTGTTTTCTACACCAACAAAAAAGAGTGGCCAGGGGAGCTTGACCCCACGGTTAAGGAGACAACCGCAGCTGCAGACGGTTCACCGGCAGCAGGTGACGGTTGATTGTGATGGGAAGTGTCCGCATGGTTCAATATTGTGCAAGATATTGAATGATATGTCTCTGGGTCAGGATGAGACCCAGAGACATAGTAATAAGGTGAATTTCACTTATGTTAGTATTAGAGGGGAGCTGGATCTGGCTGATGTTCATCAGGATTTGACTGCTTGGTATGGGCAGAAGCAGTATATTTTTTTGTGGTTATTTTTAGATAGGACAGTCAGAGGAGATACGTTTGATATAGGTGACTTTTTTAAGGGATCAATTACTGATCCCGAGCAGTGGTTTGTTAATTCTAATAATAGGGATAGATATATATTGTTGAAGAAGAGGAGGATTATGTTTCAGCTTCCTTGTAAGCAGAAGGATTCTGCGGGTGTTTTTAATTGTATTAGTAGTCATGATAGGTATAAGCCATTTGAGTTTAGGAAGAGGTTAATGTTTCAGAGTCATTGGGATAATACGGGGAAGTTAGTTAGGAATAGGTTGTTGTTGTTAGCGACTGTGGGTAAGGCTGTTGAGATTACTATGAACAGCCAGATGAGATTGTATTTCAATTCAGCATGATTAATAAAGGAGAAATTTTATATCATATTTTGTGTTTCTGATTTCATATACATATTTGGATACATCAAAGAAATAATATATTGCTCTTGCAATATTATTTATGCTTACAACACCTAAATTATTTAAGTAAAAAAATACATGGTGTTTAAATCTAGTCAAGAATGAACTCCCAGTCGCTGTAATCAGAGTAGTAAGTATCTCTGTCTGGATCCAGCATTTGTGTAAGCCTAGCTCTTTTCGGAGGTTGTGGTTTGCCTGGATCCGGATGCGGAATAACTGTCCTTGAGAATTGTCCCCTGTGAATAACAGTTTCATGTATAGGGGATTGGGGACCTTCCATATGAAGGTCCCAGTCTCTGCTTGAAATGCAGTGATGGGTTCCCCTGTGCGTGAATCCATGGCCACAAGCTTTGGAGTAGAGGAATGTGCATTTGCATTCCAGGTGGAATGCAATTCTTCGTTCTCTTCTTCTTTTGTTCTTGGCATTCTTATGCTGGAGTCTGATGTCATGGACTGGGCAGTCAATGTACTTGTCTCTGTGGCATTGGACAGGATCAGAGCATGATTGAATGGGGTTGTTATAAATAGGTGTAGTTGGGGAAGGAGGAAGGGGTTTTATTTCAGTGGAGGGATCAGAAGAGTGGCTGGGTGATGAATATGAAATAGGCATTTTGGAGTGTCCACTCTTTCAATGCTCTATTTTCGTCCTTGTCCAGAAACTCTTTATAAGATGTTTCTGGTCCTGGATTGCAGAGCACGATTGATGGGATACCTCCTTTAATTTGAACTGGCTTGCCGTATTTACAGTTGCTTTGCCAGTCTCTTTGGGCCCCAATAAGTTCTTTCCAATGTTTTAGCTTTAGATAGTGCGGTGTGATGTCATCAATGACATTATACATCGCACTGTTGCTAAAACATTTACTGTTGAAATCTAGGTGCCCTGATAGATAATTATGGGCACCTAGTGATCTAGCCCACGCAGTTTTTCCGGTTCTGCTAGGACCTTCAACAATTAGACTTTTGGGTCTATGCCCTATGACATTATTAACAATTGGCCCCGCAGGGGAAGTAACATCAAACTCAAATGTCTCCCCTAGCCATTGTTCCATGTCATCTGTAATTTTAAAATGTGAAAAAATATTTTCAAATGGTTTAGGTGGAGGAGCAAATATTTTGTCCAAATTACTGTTAATGTTGTGAAACATTAACACGTAATGCTGGGGTTGTTCCTCTCTTATTATTCTCATTGCCTCGTCTTTGGATGTGGCATTGAGTGCTTTTGCATAAGAATCATTGGCAGATTGTTTACCTCCTCTTGCAGATCTGCCGTCTATTTGGAAAACTCCAAAATCCAATACATCTCCGTCTTTCTCCATATAAGTTTTGCAGTCGGAGGAGGACTTGGCGGATTGAATGTTTGGATGGAATTGAATGGAGGAATGGGGGTGTCGAAGATCGAAGAATCTATTATTTTGGCACTTGAATTTGGATTCGAATTGGATAAGCACATGGAGATGAGGTTCCCCATTTTGATGTAATTCTCGGCAGATTCGGATGAATTTAATGTTTGTTGGAGTGTGGAGGTTTTGAAGTTGGGAGAGTGCTTCTTCTTTGGAGAGGGAGCATTTGGGGAAAGTGAGGAAATAATTTTTGGAGTTAATTAAAAATTTGGGTCTTGTCATTTTGCAAGACTGACGTGTCAAAAAATAAAACGACTGCGTTTTGTTATTTGACACTACAGCCTTGTAAGTTGAGGACCCGATAGGTTTGCTCTCACAAAACTCTGAGGAACCAATATATTGGGTCCTTATTTATAGCGGCCATCAGAAA
