# Supplementary material for: A Novel Divergent Geminivirus Identified in Asymptomatic New World Cactaceae Plants
Source: Viruses. 2020 Apr 3;12(4):398. doi: 10.3390/v12040398 (PMC7232249; doi:10.3390/v12040398)
Supplement: Supplementary file 1 [file viruses-12-00398-s001.zip › Supplementary_Data_5.txt]

>OpV1_sg_1
taatattacctgatggccgcgcccctcaaaaagtgggccccttggacagatggcagatgttaaatggaatggatactgttatggaccggtggcattttggtaaatatgtggaactttagctaatgcggtatgcattatctgtgtgtctttttactttaatttaaattaaagtaaaagtggaaagataatggatagcagaatgattatgtttgctttaaattgaattgcttggaaaggagtgtttcataattatcgatggagaaaactgataggggtcagttgactagacttgtgttcaggtacggatttggtgtggttttgaaggagctgaatacggaggccttgagtagtccgtatttgtgggagcagttttggcatgcagtcaggtacaccgaggaaacgatatgccgggattttgtctccttcaggaggcataaagaagagtgcgagaaggaggttggtgttgaccagagactggcgatggggggctcggttcggatggtgaatttaatgtgttgcttcttttgtgaaaagaagattgacatataaaaaaaaagcaaatacctgataaaatactataccccctaaaaaatattataccccctacaaaatactataccccctacaaaatactaacctctacaaaatatgtacgttttgattcatatattaaatacgggagcgcagcgatagtgtgctaaatgaagagggacctgaacagtttctccagaaactatgaagggtggtccattcatttatcaatgtaccctctcctctaattaatatgtaaaatgaatattgatatattaaaaaataaagcaaatacctgacaaaatattattttgcctgacgtgccaaaaaacgaaacgacaccgtttggttatttggcactgcagacaaagtaagggggcaccgatatggtttccttgtatatagtctctaatctccattatatcggtgccctatatatagcggccatcagaaa
>OpV1_sg_2
taatattacctgatggccgcgtcaaaaaaaaagtgggcccctggacagatggcagatggtgaatggaatgaacactgttatggaccggtggcatttttgtaaatatgtggaactttagataatgcgttaagcattatctgctgctttaactttaattcaaaataaagttaaagatagtgggtagcagaatgattatgtttgctttaaattgaattgcttggagaggagtgtctcacatttatcgatggatagaactgataggggtcagttgactagacttgtgttcaggtacggatttgctgtagttttgaaggagctgaatacggaggctttgaatagtccgtatttgtgggagcaattttggcatgcagtcaggtacaccgaggagacgatatgcagggattttatctccttcaggaggcataaggaagagtgcgaggaggaggttggagttttctactccaaaaaaaaagagtggccaggggagcttgaccccactgttaaggagacagccgcagctgcagacggttcaccggcagcaggtgacggttgattgtgatgggaagagtccgcatggttctattctctgcaagatcttgaatgatatgtctctgggtcagcatgagacccagagacatagtaataaggtgaatttcacgtatgttagcatacgtggagaggttgatctggctgatgttcatcaagatttaacagcttggtatggacagaagcagtatatttatttatggttatttttagataagactgtaaggggtgatacgtttgaagtgggggagttttttactggatctattacggatccagagcagtggtttgttaatgctaataatagggataggtttgttttattgaagaagaggaggattatgttccaactgccttgtaagcagaaggatagtgcgggtgtgtttaattctattagtagtcatgataggtataaggcgtttgagtttaaaaagaggtttaagtttcagtctcattgggatgggagtggtaagttggttaggaatagattgttgttgttgtctactgttgcgaaggctgtggagatttcaataaacagccagatgcgattgtatttcaattccgcttgattaataaagaaggaattttatatcatatatggtgtttctgatttcatatacatatttggatacatcatagaaataatatattgctcttgcaacattatttatactgataactcctatattatgtaaataatataaaacatgatgtttaaatctactcaagaatgaattcccagtcgctgtcttcaaattggtcagtatctccgtctggatccagaatttgtgtaagcctagctctcttcggaggttgtggtttgcctggatccggatgcggaacaactgtccttgagtattgtcccctgtgaataatagtctcatgaataggggattggggaccttccaaatgaaggtcccaatctctgcttgatatgcagtgatgggttcccctgtgcgtgaatccatggccacaagtcttcgagtggaggaaggtgcacttgcattccaggtggaatgcaattcttctttctcttcttcttctcttcttggcattcctgtggatgaggtattcgtcatgtatgggacatccgatatatttatctaggtgacactgttgtggattaggacattgaggtgtgatgggtttgtcagttggaattgaaggggatttctgaatggggtggatttctggggagggatcaaaaaatggctgggggatgaaaatgaaataggcttttggagggtccctctttcaaggcctattttttccttgtccaaaatttttaaaaaagttttggcccgaatgcaaaaccaatggagggaacccccttaattgaatggttgccaattacggggttggcaatttttggcccaaaaattttccaggttaccttaaaaagggggggattctgagtgggttgtatttctgtggagggatcagaagagtggctgggtgatgaatatgaaataggcattttggagtgtccactctttcaatgctctattttcttccttgtccagaaactctttataagatgtttctggtcctggattgcagagcacgattgatgggatacctcctttaatttgaactggcttgccgtatttacagttgctttgccagtctctttgggccccaataagttctttccaatgttttagctttagatagtgcggtgtgatgtcatcaatgacattatacatcgcactgttgctaaaacatttactgttgaaatctaggtgccctgatagataattatgggcacctagtgatctagcccacgcagtttttccggttctgctaggaccttcaacaattagactttggggtctatgccctatgacattattaacaattggccccgcaggggaagtaacatcaaactcaaatgtctcccctagccattgttccatgtcatctgtaattttaaaatttgaaaaaatattttcaaatggtttaggtggaggagcaaatattttgtccaaattactgttaatgttgtgaaacattaacacgtaatgctggggttgttcctctcttattattctcattgcctcatctttggatgtggcattgagtgcttttgcataagaatcattggcagattgtttacctcctcttgcagatctgccgtctatttggaaaactccaaaatccaatacatctccgtctttctccatataagttttgcagtcggaggaggacttggcggattgaatgtttggatggaattgaatggaggaatgggggtgtcgaagatcgaagaatctattattttggcacttgaatttggattcgaattggataagcacatggagatgaggttccccattttgatgtaattctcggcagattcggatgaatttaatgtttgttggagtgtggaggttttgaagttgggagagtgcttcttctttggagagggagcatttggggaaagtgaggaaataatttttggagttaattaaaaatttgggtcttgtcattttgcaagactgacgtgtcaaaaaataaaacgactgcgttttgttatttgacactacagccttgtaagttgaggacccgataggtttgctctcacaaaactctgaggaaccaatatattgggtccttatttatagcggccatcagaaa
>OpV1_sg_3
taatattacctgatggccgcgcccctcaaaaagtgggccccttggacagatggcagatgttaaatggaatggatactgttatggaccggtggcattttggtaaatatgtggaactttagctaatgcggtatgcattatctgtgtgtctttttactttaatttaaattaaagtaaaagtggaaagataatggatagcagaatgattatgtttgctttaaattgaattgcttggaaaggagtgtttcataattatcgatggagaaaactgataggggtcagttgactagacttgtgttcaggtacggatttggtgtggttttgaaggagctgaatacggaggccttgagtagtccgtatttgtgggagcagttttggcatgcagtcaggtacaccgaggaaacgatatgccgggattttgtctccttcaggaggcataaagaagagtgcgagaaggaggttggtgttttctacaccaacaaaaaagagtggccaggggagcttgatcccacggttaaggaggcagccccagccgagggtgcaattggtccacaggcagcaggtgactgctgatgtggatggaaagatccctcatggatctatgttatgtaaaatattaaatgatgtgcctctgggatcggatgaaggacagaggcatagtaataaggtgaattacacctttgttactattaggggtgagttagatctacatgatacgagtcaggatttgactaattggtatggtcagaagcagtatgtgttcatgtggttatttttagataggactgttaggagtgacagcttcgatataggtgatttctttaaaggatccattacagatcctgagcagtggtttgtgaatgctaatacaaaagatagatttctgctgttgaagaagaggaggattgtgtttcaacttccttgtaagcagaaggatagtgcggggcagtataattcaataacttctcatgataggtacaagccgtttgagttgaggaacaggcttttctttcagagtcattgggattcatctgggaagcttgtaaaaaataggttgttgttaatttgtactgttggtaaggctgttgagattgatatcaatagtcagatgagattgtattttaattcagcatgattaataaaggaggaactttatatcatattgtgtatttctgatttcatacacatatttggatacatcaaagaaataatatattgctcttgcaatattattgatgcttacaactcctaaattatgcaaataaaataaaacatggaatttaaatctagtcaagaatgaactcccaatcgctgtcttcagagtagtaagtatctctgtttggatccagcatttgtggaggcctaattgtttgcgcaggttgtggttggcctgtattcggatgcggaacaactgtccttgagtattgtcccctgtgaataatagtttcatgtataggggattggggaccttccatatgaaggtaatgacattatacatcgcactgttgctaaaacatttactgttgaaatctaggtgccctgataaataattgtgggcacctagtgatctagcccatgcagtttttccagttctgcttggaccttcaacaattaaacttttgggtctatgtcctatgacattattaacctttggccccgcaggggaagtaacatcaaactcaaatgtctccccaagccattgttccatgtcatctgtaattttaaaatttgaaaaaatattttcaaatggtttaggtggaggagcaaatattttgtccaaattactgttaatgttgtgaaacattaacacgtaatgctggggttgttcctctcttattattctcattgcctcatctttggatgtggcattgagtgcttttgcataagaatcattggcagattgtttacctcctcttgcagatctgccgtctatttggaaaactccaaaatccaatacatctccgtctttctccatataagttttgcagtcggaggaggacttggcggattgaatgtttggatggaattgaatggaggaatgggggtgtcgaagatcgaagaatctattattttggcacttgaatttggattcgaatggataagcacatggagatgaggttccccattttgatgtaattctcggcagattctgatgaatttgatgttggtgggtgtttttagggattttagttgttggagtgcttcttcttttgagagagaacaatttgggaaagtgaggaagtaatttttggcgtatatttgaaatcctggtgttttcattattttgcctgacgtgccaaaaaacgaaacgacaccgtttggttatttggcactgcagacaaagtaagggggcaccgatatggtttccttgtatatagtctctaatctccattatatcggtgccctatatatagcggccatcagaaa
>OpV1_sg_4
taatattacctgatggccgcgtcaaaaaaaaagtgggcccctggacagatggcagatggtgaatggaatgaacactgttatggaccggtggcatttttgtaaatatgtggaactctttcaatgctctattttcttccttgtccagaaactctttataagatgtttctggtcctggattgcagagcacgattgatgggatacctcctttaatttgaactggcttgccgtatttacagttgctttgccagtctctttgggccccaataagttctttccaatgttttagctttagatagtgcggtgtgatgtcatcaatgacattatacatcgcactgttgctaaaacatttactgttgaaatctaggtgccctgatagataattatgggcacctagtgatctagcccacgcagtttttccggttctgctaggaccttcaacaattagacttttgggtctatgccctatgacattattaacaattggccccgcaggggaagtaacatcaaactcaaatgtctcccgtagccattgttccatgtcatctgtaattttaaaatttgaaaaaatattttcaaatggtttaggtggaggagtaaatattttgtccaaattactgttaatgttgtgaaacattaacacgtaatgctggggttgttcctctcttattattctcattgcctcatctttggatgtggcattgagtgcttttgcataagaatcattggcagattgtttacctcctcttgcagatctgccgtctatttggaaaactccaaaatccaatacatctccgtctttctccatataagttttgcagtcggaggaggacttggcggattgaatgtttggatggaattgaatggaggaatgggggtgtcgaagatcgaagaatctattattttggcacttgaatttggattcgaattggataagcacatggagatgaggttccccattttgatgtaattctcggcagattcggatgaatttaatgtttgttggagtgtggaggttttgaagttgggagagtgcttcttctttggagagggagcatttggggaaagtgaggaaataatttttggagttaattaaaaatttgggtcttgtcattttgcaagactgacgtgtcaaaaaataaaacgactgcgttttgttatttgacactacagccttgtaagttgaggacccgataggtttgctctcacaaaactctgaggaaccaatatattgggtccttatttatagcggccatcagaaa
>OpV1_sg_5
taatattacctgatggccgcgcccctcaaaaagtgggccccttggacagatggcagatgttaaatggaatggatactgttatggaccggtggcattttggtaaatatgtggaactttagataatgcggtatgcattatctgtttgtctttttactttaatttaaattaaagtaaaagtggaaagatacttatttctgtgaatgaggtgttcgtcatgtattggacatccgatgtatttatctaggtgacattggaggggatcaggacatagaggtttgattggtttgtcagttggcgtagatggggatttctgagtgggttgtatttctgtggagggatcagaagagtggctgggtgatgaatatgaaataggcattttggagggtccagtctttcaatgcactattttcatccttgtctagaaactctttataagaggtttcaggaccaggattgcagagcacgattgatgggatacctcctttaatttgaactggcttgccgtatttacagttgctttgccagtctcttagggccccaataagttctttccaatgttttagctttagatagtgcggtgtgatgtcatcaatgacattatacatcgcactgttgctaaaacatttactgttgaaatctaggtgccctgataaataattgtgggcacctagtgatctagcccatgcagtttttccagttctgcttggaccttcaacaattaaacttttgggtctatgtcctatgacattattaacctttggccccgcaggggaagtaacatcaaactcaaatgtttccccgagccattgttccatgtcatcagttattttgaaattaaaaaatgtgttttgaaattgttgtggaggaggagcaaagattttgtccaaattactgttaatgttgtgaaacattaacacgtaatgttggggttgttcttcccttattattctcattgcctcatcttttgatgcggcattgagtgcttttgcataagaatcattggctgattgcctacctcctcttgcagatctgccgtctatttggaaaattccaaaatccaatatgtctccgtccttttccatataagttttgcagtcggaggaggatttggcggattgaatgtttggatggaattgaatggaggaatgggggtgtcgaagatcgaagaatcgattattttggcacttgaatttggattcgaattggataagcacatggagatgaggttccccattttgatgtaattctctgcaaattctaatgaatttgatgttggttggagtgtggaggttttgaagttgggagagtgcttcttctttggagagagagcatttggggaaagtgaggaaataatttttggagtttattaaaaacttgggtcttgtcattttgcaagactgacgtgtcaaaaaataaaacgatagcgttttatttattgacactacagccttgtaagttgaggacccgataggattgctctcacataagtctgaagaaccaatatatggggtccttatttatagcggccatcagaaa
>OpV1_sg_6
taatattacctgatggccgcgcccctcaaaaagtgggcccttggacagatgtcagatgttaaatggaatggatactgttatggaccggtggcattttggtaaatatgtggaactttagaccctcaaaaagtgggcccttggacagatggcagatgttaaatggaatggatactgttatggaccggtggcattttggtaaatatgtggaactttagaccctcaaaaagtgggcccttggacagatgtcagatgttaaatggaatggatactgttatggaccggtggcattttggtaaatatgtggaactttagaccctcaaaaagtgggcccttggacagatggcagatgttaaatggaatggatactgttatggaccggtggcattttggtaaatatgtggaactttagataatgcggtaagcattatctgtttgtctttttactttaatttaaattgacatagaggtttgattgttttgtcagttggcgtagatggggatttctgagtgggttgtatttctgtggagggatcagaagagtggctgggtgatgaatatgaaataggcattttggagggtccagtctttcaatgcactattttcatccttgtctagaaactctttataagaggtttcaggaccaggattgcagagcacgattgatgggatatctcctttaatttgaactggcttgccgtatttacagttgctttgccagtctctttgggccccaataagttctttccaatgttttagctttagatagtgcggtgtgatgtcatcaatgacattatacatcgcactgttgctaaaacatttactgttgaaatctaggtgccctgataaataattgtgggcacctagtgatctagcccatgcagttttgccagttctgcttggaccttcaacaattaaacttttgggtctatcttctattatcttattaatctttggccccgcaggggaagtaagatcaaattcaaatgtttcccctagccattgttcgatatcatctgtaattttgaaattgaagtatttgttttgaaattccgtcaatctgaaagtcgccgtaatccaggaagcatcgctctttctccatgtaggacttgacatcggaggaagattttgctgcctggatgttggggtgaaattgaattgatgagcttggatggtggagatcgaagtatctttgatttttgcattggaattttttttcaaattgaataagcacgtggagatgagggctcccatcttggggatgctcttcgcatatgcgaatgaacttgatgtttgtgggtgttttgagggactttaattgtgcgagagcttcttctctggagagagagcaatttgggaaagtgagaaaatagttttttgcatttatgttgaaagatggtgtcctcattggaaagcctgacgtgtcaaaaaatgtgctgaaacgcagagtttttgacactggcaagctgttcagtgaatggacaccaatatggttctcgtatatagtctctgaattccattatattggtgtcctatatatagcggccatcagaaa
>OpV1_sg_7
taatattacctgatggccgcgcccctcaaaatgtgggccctggggacagatggcaggagatgaatggaatggtcactgttatggaccggtggcatttttgtaaatatgtggaacagtagataatgcggtaagcattatctttattcttttactttaatttgaattaaagtaaaagatagtggatagcagaatgattatgtttgctttaaattgaatatgttgtttctggaccaggattgcatagcacgattgatggaataccccctttaatttgaactggctttccgtatttacagttgctttgccagtctctttgggccccaataagttctttccaatgttttagctttagatagtgcggtgtgacgtcatcaatgacgttatacaaagcactattgctaaaacatttactgttgaaatctaggtggccgcatagataattgtggtcacctagtgatcttgcccaagcagtttttcctgttctgcttgggccttcaacaatcaaactcattggtctgtcccctatgatcttattaatgaatggccccgcaggggaagtaacatcaaactcaaatgtttctcccacccactgttccatgtcatctgtaattttgaaagaagaaaatattttttcaaattttttggttggaggttcgaaaattttgtccaggttagcattgatgttgtgatacatcaatacgtaatgctggggttgttcctctcttattattttcaatgcagcttctttggaagcggcattgattgcttttgcataagaatcattggcagattgtctgcctcctcttgcagatcttccatctatttggaaaattccaaaatccaatatgtctccgtctttctccatataagttttgcagtcggaggaggatttggcggattgaatgtttggatggaattgaatggaggaattggggtgtcgtagatcgaagaatctgttatttttgcagttgaatttggattcgaactgcaacagcacatggagatgaggttccccattttggtggagttctcggcagatgcggatgaatttaatgttggtgggagtgg?ttaggttttgtagttgggagagggcttcttctttggagagggagcatttgggatatgtgagaaaatagtttttggaataaattctaaatttatttggtgtcttcattgcaagactgacgtgtcaaaaaatatgctgaaacgcagagtttttgacactggcagccttggtcagggacaccaattgacttcttcccacaaaaacctatagcaattggtgcatttggtgtcctatatatagcggccatcagaaa
>OpV1_sg_8
taatattacctgatggccgcgcccctcaaaaagtgggccccttggacagatggcagatgttaaatggaatggatactgttatggaccggtggcattttggtaaatatgtggaactttagataatgcggtatgcattatctgtttgtctttcaggaccaggattgcagagcacgattgatgggatacctcctttaatttgaactggcttgccgtatttacagttgctttgccagtctcttagggccccaataagttctttccaatgttttagctttagatagtgcggtgtgatgtcatcaatgacattatacatcgcactgttgctaaaacatttactgttgaaatctaggtgccctgataaataattgtgggcacctagtgatctagcccatgcagtttttccagttctgcttggaccttcaacaattaaacttttgggtctatgtcctatgacattattaacctttggccccgcaggggaagtaacatcaaactcaaatgtttccccaagccattgttccatgtcatctgttattttgaaattggaaaaaatattttgaaaaatttgtgtagaatcgattattttggcacttgaatttggattcgaattggataagcacatggagatgaggttccccattttgatgtaattctctgcaaattctaatgaatttgatgttggttggagtgtggaggttttgaagttgggagagtgcttcttctttggagagagagcatttggggaaagtgaggaaataatttttggagtttattaaaaacttgggtcttgtcattttgcaagactgacgtgtcaaaaaataaaacgatagcgttttatttattgacactacagccttgtaagttgaggacccgataggattgctctcacataagtctgaagaaccaatatatggggtccttatttatagcggccatcagaaa
>OpV1_sg_9
taatattacctgatggccgcgtcaaaaaaaaagtgggcccctggacagatggcagatggtgaatggaatgaacactgttatggaccggtggcatttttgtaaatatgtggaactttagataatgcgttaagcattatctgctgctttaactttaattcaaaataaagttaaagatagtgggtagcagaatgattatgtttgctttaaattgaattgcttggagaggagtgtctcacatttatcgatggatagaactgataggggtcagttgactagacttgtgttcaggtacggatttgctgtagttttgaaggagctgagagtggctgggtgatgaatatgaaataggcattttggagtgtccactcttttaatgctctattttcttccttgtccagaaactctttataagatgtttctggtcctggattgcagagcacgattgatgggatacctcctttaatttgaactggcttcccgtatttacagttgctttgccagtctcttagggccccaataagttctttccaatgttttagctttagatagtgcggtgtgatgtcatcaatgacattatacaacgcactgttgctaaaacatttactgttgaaatctaggtgccctgatagataattatgggcacctagtgatctagcccaggcagtttttccggttctgcttggaccttcaacaattaaacttttgggtctatcccctatgacattattaacatttggccccgcaggggaagtaacatcaaactcaaatgtttcccctagccattgttccatgtcatcattaattttgaaattgaaaaatttattttgaaatttctgtggtgggggagcaaagattttgtctaaattggcattaatgttatgccacattaagacaaaatgttgtggttgttcctctttgattatttgtaatgcttcttctttggaagaagcatttagtgcttttgcatatgaatcattggaggattgtttacctcctctagaggatctggggtcaatctgaaactggccgtaatccaggaagcatcgctctttctccatgtaggacttgacatcggaggaagattttgcagcttggatgttggggtgaaattgaattgatgagtttggatggcggagatcgaagaatcttttattttgtgtttggaatttgccctcgaattggataagcacgtggagatgagggctcccatcttggtgatgttcttcacagactcggatgaatttgatattggtgggtgtttggagggctttgagttggtcaagggcttcctctttagtaagagagcattttgggaaagttaggaaaatgttttttgcattaattctaaattttggtgttttcattttagagcctgacgtgtcaaaaaatgtgcgaaacgcagagtttttgacactggcaagctctacagtgaagttacaccagatgtggaggtctccaaaagtctatggaattggtgtaactggtgtgatatatatagcggccatcagaaa
>OpV1_sg_10
taatattacctgatggccgcgccccctttaaagtgggcccctgggacagatgttgatgaatgaatggagtggatactgttatggaccggtggcattttggtaaatatgtggaactgtaggaaatgcggtacgcattatcttttgcttttaactttaatttgaattaaagttaaagatagtggatagcagaatgattatgttttctttaaattgaattgcttggagaggagtgtttcacatttttcaatggataggactgacaggggtcagttgactagacttgtgttcaggtacggatttggtgtggttctgaaggagctgaatacggaggctctgaatagtccgtatttgagtttgatgttacttcccctgcggggccaattgttaataatgtcataggtgatagacccaaaagtttaattgttgaaggtccaagcagaaccggtaaaactgcctgggctaggtctctaggtgcccacaattacctatcagggcacctagagatctagcccatgcagttttaccagttctgcttggaccttttgaactggcttgccgtatttacagttgctttgccagtctctttaaagagactggcaaagcaactgtaaatacggcaagccagttcaaattaaaggaggtatcccatcaatcgtgctctgcaatccaggaccagaaacatcttataaagagtttctggacaaggatgaaaacagagcactcaaagactggaccctccaaaatgccgatttcatattcatcacccagccactcttctaacccctccagcgaaataaaacctctccttccttcaccatccacaccaacatataaaaaccccattatatcatgtattgaccccgaacaatgtcacagagataaatacatcgactgcccagtccatgatgtcagactacgtcacaaaaatgccaagaaaagaacccgaagagaaagaagaatttggctccctggatattggggtgaaattgaattgatgagcttggatggcggagatcgaagtatctctgatttttgcatttgaattttttttcaaattggataagcacgtggagatgagggctcccatcttgatggtgctcttcacaaattctgatgaatttgatgttggttggggtttttagggattttaattgagagagagcttcttctttggagagggaacagtttgggaaagtgaggaagtaattttttgcatatatttgaaatcctggagttttcatttttttgcctgacgtgtcaaaaaataaaacggtggcgttttgttctttgacactacagacaaagcaatgaggcaccgatatggattgctggtatatagtctctattctcccttatatcggtgccctatatatagcggccatcagaaa
>OpV1_sg_11
taatattacctgatggccgcgccccctttaaagtgggcccctgggacagatgttgatgaatgaatggagtggatactgttatggaccggtggcattttggtaaatatgtggaactgtaggaaatgcggtacgcattatcttttgcttttaactttaatttgaattaaagttaaagatagtggatagcagaatgattatgttttctttaaattgaattgcttggaga?g?gwgtttcacatttttcaatggataggactgacaggggtcagttgactagacttgtgttcaggtacggatttggtgtggttctgaaggagctgaatacggaggctctgaatagtccgtatttgtgggagcaattttggcatgcagtcaggtacaccgaggaaacgatatgccgggattttatctccttccggaggcataaagaagattgtgaggaggaggttggagttttctactccaaaaaaaaagagtggccaggggagattgatcccactgttaaggagacagccgcagctgccgacggttcaccggcagcaggtgacttttagagagtggctgggtgatgaatatgaaatcggcattttggagggtccagtctttgagtgctctgttttcatccttgtccagaaactctttataagatgtttctggtcctggattgcagagcacgattgatgggatacctcctttaatttgaactggcttgccgtatttacagttgctttgccagtctctttgggccccaataagttctttccaatgttttagctttagatagtgcggtgtcacgtcatcaatgacgttgtacatagcactgttgctaaaacatttactgttgaaatctaggtgccctgataggtaattgtgggcacctagagatctagcccatgcagttttaccagttctgcttggaccttcaacaattaaacttttgggtctatcacctattacattattaatctttggccccgcaggggaagtaacatcaaactcaaatgtctcccctagccattgctccatgtcatcagttattttgaaattgaaaaatttattttgaaaaggttgaggtggaggggcaaaaattttgtctaaattggaagaaatgttgtgaaacataagaacaaaatgttggggttgttcttcttttattattttcaatgcttcttcttttgaagatgcattgagtgccttggcgtaagattcattggaggattgtttacctcctctggatgatctggggtcaatctgaaattcgccgtaatccaagaagcatcgctccttctccatgtaggacttgacatcggaggaagattttgcggcttggatgttggggtgaaattgaattgatgaacttggatggtggagatcgaagaatcttttattttgtgtttggaatttgccttcgaattgtataagcacgtggagatgagggctcccatcttggtggtgttcttcacaaactcggatgaatttgatattggtgggtgtttggagggctttgagttggtttagggcttgctctttagtaagagagcattttggaaaagtgaggaaaatgtttttggcattaattctaaatttaggtgatttcattttagagcctgacgtgtcaaaaaatgtgctaaacgcagagtttttgacactggcaagctctatagtgaagttacaccagatggggagctctctaaaagtctatagaattggtgtaactggtgtgatatatatagcggccatcagaaa
>OpV1_sg_12
taatattacctgatggccgcgcccctcaaaaagtgggccccttggacagatggcagatgttaaatggaatggatactgttatggaccggtggcatttttgtaaatatgtgaaactttagagaatgcggtaagcattatctgtgtctttaactttaattcaaattaagcaattcttttttctcttctgctgcttttcttggcatttttgtggcggagtctgacgtcatggactgggcagtcgatgtatttatctctgtgacattgttctgggtcagtacatgattggatggggttgttatatattggtgtggatggtgatggaaggagaggttttatttgatcagaggggttagaagagtggctgggtgatgaatatgaaataggcattttggagggtccaatctttgagtgctctgttttcttctctatccagaaactctttataagatgtttctggtccaggattgcagagcacgattgatggaattcctcctttaatttgaactggcttgccgtatttacagttgctttgccagtctctttgggccccaataagttctttccaatgttttagctttagatagtgcggtgtgatatcgtcaatgatgttgtacaaggcactgttgctgaaacatttactgttgaaatcaaggtggcctgataaataattatgggcacctagtgatctagcccatgcagtttttccggttctgctaggaccttcaacaattaaacttttgggtctatgccctatgacattattaacttttggccccgcaggggaagtaacatcaaattcaaatgtttccccgagccattgttccatgtcatcagttattttgaaattaaaaaatgtgttttgaaattgttgtggaggaggagcaaagattttgtccaaattactgttaatgttgtgaaacattaacacgtaatgttggggttgttcttcccttattattctcattgcctcatcttttgatgcggtattgagtgcttttgcataagaatcattggctgattgcccagctcctcttgcagatctgcggtctatttggaaaattccaaaatccaatatgtctccgtccttttccatataagttttgcagtcggaggaggacttggcggattgaatgtttggatggaattgaatggaggaatgggggtgtcgaagatcgaagaatcgattattttggcagttgaatttggattcgaattggataagcatatggagatgaggttccccattttgatgtaattctctgcaaattctgatgaatttgatgttggtgggtgtttttagggattttagttgttggagtgcttcttcttttgagagagaacaatttgggaaagtgaggaagtaatttttggcgtatatttgaaatcctggtgttttcattattttgcctgacgtgccaaaaaacgaaacgacaccgtttggttatttggcactgcagacaaagtaagggggcaccgatatggtttccttgtatatagtctctaatctccattatatcggtgccctatatatagcggccatcagaaa
>OpV1_sg_13
taatattacctgatggccgcgcctctcaaaaagtgggcccctggacagatggcagatggtgaatggagatgttactgttatggaccggtggcatttttgtaaatatgtggacctttagataatgcggtaagcattatctgctgctttaactttaatttgaattaaagttaaagatagtggatagggcaatgattatgttttctttaaattgaattgcttggagaggagtgtttcacaattatcgatggagagaactgataagggtcagttgactagacttgtgttcaggtacggatttgctgtgatgttgaaggagctgaatacggaggccttgagtagtccgtatttgtgggagcagttttggcatgcagtcaggtacaccgaggaaacgatatgccgggattttgtctccttcaggaggcataaagaagagtgcgagaaggaggttggtgttttctacaccaacaaaaaagagtggccaggggagcttgatcccacggttaaggagacaaccgcagctgcagacggtgcacagacagcaggtgacggttgattgtgatgggaagtgtccgcatggttcaatattgtgcaagatattgaacgatgtgtctctgggtcaagatgagacccagagacatagtaataaggtgaatttcacctatgttagtattagaggggagctggatctggctgatgttcatcaggatttgactgcttggtatgggcagaaactctttataagatgtttctggtcctggattgcagagcacgattgatgggatacctcctttaatttgaactggtttgccgtatttacagttgctttgccagtctctttgggccccaataagttctttccaatgttttaactttagatagtgcggtgtgacatcatcaatgacattatacaacgcactgttgctaaaacatttactgttgaaatctaggtgccctgatagataattgtgggcacctagtgatctagcccacgcagtcttcccagttctgcttggaccttcaacaattaaacttttgggtctatgccctatgacattattaacctttggccccgcaggggaagtaacatcaaactcaaatgtttccccgagccattgttccatgtcatcattaattttgaaatttgaaaaaatattttcaaatttttgtggtggaggagcaaaaattttgtccagattattattgatgttatgatacatcaatacataatgctggggttgttcttctcttattattctcattgcctcatcttttgatggggcattgagtgcttttgcataagaatcattggcagattgtttacctcctcttgctgatctgccgtctatttggaaaattccaaaatccaatacatctccgtctttctccatataagttttgcagtcggaggaggacttggcggattgaatgtttggatggaattgaatggaggaattggggtgtcgaagatcgaagaatcgattattttggcacttgaatttggattcgaattggataagcacgtggagatgaggttccccatcttgatgtaattctctgcagatgcggatgaatttaatgttggttggagtgtggagtttttgaagttgggagagtgcttcttctttggagagggaacattttgggaaagtgaggaaataattttttgaattaattagaaatttgggtcttggcattttgcaagactgacgtgtcaaaaaataaaacgactgcgttttgttatttgacactacagccttgtaagttgaggacccgataggattgttcttacaaaactctgaggaaccagtatatggggtccttatttatagcggccatcagaaa
>OpV1_sg_14
taatattacctgatggccgcgcccctcaaaaagtgggcccttggacagatgtcagatgttaaatggaatggatactgttatggaccggtggcattttggtaaatatgtggaactttagaccctcaaaaagtgggcccttggacagatggcagatgttaaatggaatggatactgttatggaccggtggcattttggtaaatatgtggaactttagaccctcaaaaagtgggcccttggacagatgtcagatgttaaatggaatggatactgttatggaccggtggcattttggtaaatatgtggaactttagaccctcaaaaagtgggcccttggacagatggcagatgttaaatggaatggatactgttatggaccggtggcattttggtaaatatgtggaactttagataatgcggtaagcattatctgtttgtctttttactttaatttaaattgacatagaggtttgattgttttgtcagttggcgtagatggggatttctgagtgggttgtatttctgtggagggatcagaagagtggctgggtgatgaatatgaaataggcattttggagggtccagtctttcaatgcactattttcatccttgtctagaaactctttataagaggtttcaggaccaggattgcagagcacgattgatgggatatctcctttaatttgaactggcttgccgtatttacagttgctttgccagtctctttgggccccaataagttctttccaatgttttagctttagatagtgcggtgtgatgtcatcaatgacattatacatcgcactgttgctaaaacatttactgttgaaatctaggtgccctgataaataattgtgggcacctagtgatctagcccatgcagttttgccagttctgcttggaccttcaacaattaaacttttgggtctatcttctattatcttattaatctttggccccgcaggggaagtaagatcaaattcaaatgtttcccctagccattgttcgatatcatctgtaattttgaaattgaagtatttgttttgaaattccgtcaatctgaaagtcgccgtaatccaggaagcatcgctctttctccatgtaggacttgacatcggaggaagattttgctgcctggatgttggggtgaaattgaattgatgagcttggatggtggagatcgaagtatctttgatttttgcattggaattttttttcaaattgaataagcacgtggagatgagggctcccatcttggggatgctcttcgcatatgcgaatgaacttgatgtttgtgggtgttttgagggactttaattgtgcgagagcttcttctctggagagagagcaatttgggaaagtgagaaaatagttttttgcatttatgttgaaagatggtgtcctcattggaaagcctgacgtgtcaaaaaatgtgctgaaacgcagagtttttgacactggcaagctgttcagtgaatggacaccaatatggttctcgtatatagtctctgaattccattatattggtgtcctatatatagcggccatcagaaa
